# Supplementary material for: Poly[(μ2-nitrato-κ2 O:O′)(μ2-pyrimidin­ium-2-carboxyl­ato-κ2 O:O′)lithium(I)]
Source: Acta Crystallogr Sect E Struct Rep Online. 2011 May 28;67(Pt 6):m818. doi: 10.1107/S1600536811019520 (PMC3120533; doi:10.1107/S1600536811019520)
Supplement: Supplementary file 2 [file e-67-0m818-Isup2.hkl]

# 
# h,k,l, Fc-squared, Fo-squared, sigma(Fo-squared) and status flag 
# 
data_I
_shelx_title ' Liamp1s1 in Pbca' 
_shelx_refln_list_code          4 
_shelx_F_calc_maximum      368.20 
_exptl_crystal_F_000       784.00 
_reflns_d_resolution_high  0.7084 
 
loop_ 
 _symmetry_equiv_pos_as_xyz 
 'x, y, z' 
 '-x+1/2, -y, z+1/2' 
 '-x, y+1/2, -z+1/2' 
 'x+1/2, -y+1/2, -z' 
 '-x, -y, -z' 
 'x-1/2, y, -z-1/2' 
 'x, -y-1/2, z-1/2' 
 '-x-1/2, y-1/2, z' 
 
_cell_length_a    12.4030 
_cell_length_b     9.3290 
_cell_length_c    12.8100 
_cell_angle_alpha  90.000 
_cell_angle_beta   90.000 
_cell_angle_gamma  90.000 
 
_shelx_F_squared_multiplier     1.000 
 
loop_ 
 _refln_index_h 
 _refln_index_k 
 _refln_index_l 
 _refln_F_squared_calc 
 _refln_F_squared_meas 
 _refln_F_squared_sigma 
 _refln_observed_status 
   2   0   0     1305.15     1281.73      7.49 o 
   4   0   0      775.98      622.77      7.49 o 
   6   0   0      438.06      426.83      8.74 o 
   8   0   0      248.50      227.14      7.49 o 
  10   0   0     2114.54     2008.08     22.46 o 
  12   0   0     1139.52     1008.41     19.97 o 
  14   0   0      179.84      167.24      6.24 o 
  16   0   0        0.84       11.23      9.98 o 
   2   1   0    11021.48    12608.83     71.14 o 
   4   1   0      421.07      434.31      7.49 o 
   6   1   0      142.34      163.49      6.24 o 
   8   1   0      180.24      207.17      7.49 o 
  10   1   0     4987.52     4861.07     34.94 o 
  12   1   0      430.37      358.18     13.73 o 
  14   1   0      361.60      328.23     13.73 o 
  16   1   0      486.93      446.79     17.47 o 
   0   2   0     1621.63     1361.60      8.74 o 
   2   2   0     3475.34     3477.01     14.98 o 
   4   2   0     5953.28     6411.12     24.96 o 
   6   2   0      458.81      550.38      9.98 o 
   8   2   0     3525.24     3681.68     27.46 o 
  10   2   0       19.20       14.98      2.50 o 
  12   2   0      132.75      133.54      6.24 o 
  14   2   0      149.95      149.76      6.24 o 
  16   2   0       11.40        1.25     11.23 o 
   2   3   0      836.38      846.16      8.74 o 
   4   3   0       22.50       49.92      2.50 o 
   6   3   0      458.28      606.54     11.23 o 
   8   3   0      578.66      663.95     12.48 o 
  10   3   0      359.55      339.46     12.48 o 
  12   3   0        0.52        4.99      7.49 o 
  14   3   0      380.95      371.91     13.73 o 
  16   3   0        2.81        8.74      8.74 o 
   0   4   0     6160.42     5648.58     23.71 o 
   2   4   0       25.08       51.17      2.50 o 
   4   4   0     1065.10     1115.74     12.48 o 
   6   4   0      515.04      663.95     11.23 o 
   8   4   0       17.46       16.22      1.25 o 
  10   4   0      108.50      127.30      4.99 o 
  12   4   0      232.23      237.13      9.98 o 
  14   4   0        2.55       -3.74      8.74 o 
  16   4   0        3.25        3.74      9.98 o 
   2   5   0      121.33      128.55      4.99 o 
   4   5   0     2746.68     2431.16     19.97 o 
   6   5   0       26.56       19.97      1.25 o 
   8   5   0        0.32        4.99      6.24 o 
  10   5   0        0.00        2.50      7.49 o 
  12   5   0        0.09        6.24      8.74 o 
  14   5   0        0.28        4.99      9.98 o 
  16   5   0      181.19      165.99      8.74 o 
   0   6   0       28.70       32.45      1.25 o 
   2   6   0      253.35      252.10      7.49 o 
   4   6   0     1135.87     1068.31     14.98 o 
   6   6   0      446.35      430.57     11.23 o 
   8   6   0      141.83      104.83      4.99 o 
  10   6   0      110.81      111.07      4.99 o 
  12   6   0        3.62       -6.24      9.98 o 
  14   6   0       17.01       14.98      2.50 o 
   2   7   0      651.74      594.06     12.48 o 
   4   7   0      189.68      187.20      7.49 o 
   6   7   0     4416.94     4396.80     33.70 o 
   8   7   0       40.80       49.92      2.50 o 
  10   7   0      171.73      175.97      7.49 o 
  12   7   0        2.99        0.00      8.74 o 
  14   7   0      125.38      142.28      6.24 o 
   0   8   0      569.87      617.77     12.48 o 
   2   8   0       18.33       21.22      1.25 o 
   4   8   0      668.13      652.72     13.73 o 
   6   8   0      277.30      269.57     11.23 o 
   8   8   0      844.93      836.18     18.72 o 
  10   8   0      159.12      156.00      6.24 o 
  12   8   0       40.65       37.44      3.74 o 
   2   9   0      410.79      388.14     12.48 o 
   4   9   0       31.76       32.45      2.50 o 
   6   9   0      204.39      217.16      7.49 o 
   8   9   0        4.01        1.25      8.74 o 
  10   9   0        1.39       16.22      9.98 o 
  12   9   0       16.30       16.22     11.23 o 
   0  10   0      262.56      238.37      9.98 o 
   2  10   0      151.17      136.04      6.24 o 
   4  10   0        8.95       14.98      2.50 o 
   6  10   0       30.56       14.98      8.74 o 
   8  10   0       35.96       16.22      9.98 o 
  10  10   0       34.15       27.46      3.74 o 
   2  11   0       85.22       73.63      3.74 o 
   4  11   0       30.55       21.22      2.50 o 
   6  11   0      114.68      132.29      6.24 o 
   8  11   0       47.39       56.16      3.74 o 
   0  12   0      297.92      269.57      9.98 o 
   2  12   0      127.03      149.76      6.24 o 
   4  12   0       64.16       69.89      3.74 o 
   6  12   0       26.04       31.20      3.74 o 
   2  13   0        2.47        4.99      2.50 o 
   1   1   1      274.93      410.69     32.45 o 
   2   1   1     1187.03     1169.50     31.82 o 
   3   1   1     5140.44     6494.56    187.83 o 
   4   1   1     1232.51     1422.59     44.31 o 
   5   1   1      685.39      929.68     56.79 o 
   6   1   1     2294.20     2621.95    143.52 o 
   7   1   1      308.28      332.65     14.98 o 
   8   1   1     1536.64     1524.31     51.17 o 
   9   1   1       69.22       63.71      4.37 o 
  10   1   1      736.31      714.58     22.46 o 
  11   1   1      292.81      282.59     18.10 o 
  12   1   1      730.40      679.79     59.91 o 
  13   1   1      121.15      119.23     15.60 o 
  14   1   1        0.48        0.19      5.69 o 
  15   1   1       16.50       17.81      4.99 o 
  16   1   1       61.27       52.42      3.74 o 
  17   1   1       22.90       21.86      2.65 o 
   0   2   1    12173.66    11747.96    623.39 o 
   1   2   1     2671.79     2617.10    214.66 o 
   2   2   1     3193.33     3356.78    225.27 o 
   3   2   1     1350.03     1382.01     63.65 o 
   4   2   1     4488.91     4733.42    137.91 o 
   5   2   1     1482.09     1895.13     11.47 o 
   6   2   1        7.40        8.13      3.12 o 
   7   2   1      311.85      456.35      9.36 o 
   8   2   1       12.98       30.40      5.62 o 
   9   2   1      276.51      280.95      7.06 o 
  10   2   1      193.69      203.62      6.24 o 
  11   2   1       15.19        9.36      5.29 o 
  12   2   1       10.65        9.73      2.37 o 
  13   2   1        0.69        0.10      9.36 o 
  14   2   1      319.36      333.87     40.56 o 
  15   2   1      120.24      127.64      4.99 o 
  16   2   1      210.18      212.51     11.23 o 
  17   2   1        6.75        3.12      7.94 o 
   1   3   1     1897.77     1701.37     98.59 o 
   2   3   1      105.50      102.72      6.24 o 
   3   3   1      312.48      321.26     23.71 o 
   4   3   1     1245.81     1225.03     10.61 o 
   5   3   1     4184.49     4635.29    109.83 o 
   6   3   1     1489.61     1743.32     28.08 o 
   7   3   1      221.03      224.82      6.24 o 
   8   3   1       50.05       68.30      4.37 o 
   9   3   1      139.67      159.06     13.10 o 
  10   3   1        0.15        1.25      4.41 o 
  11   3   1      185.53      151.68     16.85 o 
  12   3   1       32.88       56.19      1.76 o 
  13   3   1      175.48      178.41      5.69 o 
  14   3   1        1.14        8.74      6.24 o 
  15   3   1       17.85       16.51      4.99 o 
  16   3   1       53.29       56.96      3.12 o 
  17   3   1       13.42        6.24     11.23 o 
   0   4   1     1846.20     1791.45     65.52 o 
   1   4   1      335.36      364.31      4.79 o 
   2   4   1     1535.83     1694.41    124.80 o 
   3   4   1      111.40      110.45      3.53 o 
   4   4   1      546.34      534.90      8.11 o 
   5   4   1      153.32      171.02      4.41 o 
   6   4   1      695.32      730.81      8.82 o 
   7   4   1       15.08       16.32      1.25 o 
   8   4   1      470.89      513.41     30.58 o 
   9   4   1       32.13       31.40      2.50 o 
  10   4   1      171.19      161.17     31.82 o 
  11   4   1        7.48       16.32      1.76 o 
  12   4   1       57.39       47.01      3.12 o 
  13   4   1       16.64       14.82      2.40 o 
  14   4   1        3.30       -3.41      6.57 o 
  15   4   1       34.65       33.88      2.50 o 
  16   4   1      127.32      165.42      4.41 o 
   1   5   1       89.40       84.87      2.65 o 
   2   5   1        1.40       -2.65      2.65 o 
   3   5   1     1474.02     1522.52     68.02 o 
   4   5   1      698.59      718.40     23.71 o 
   5   5   1      372.16      353.54     23.71 o 
   6   5   1      205.84      228.39      6.18 o 
   7   5   1       21.64       16.87      0.88 o 
   8   5   1      176.37      161.61      9.98 o 
   9   5   1      327.08      328.48     33.07 o 
  10   5   1       70.27       41.03      4.37 o 
  11   5   1       94.75       86.73      3.00 o 
  12   5   1       25.74       36.83      1.76 o 
  13   5   1        9.56        4.37      6.18 o 
  14   5   1       45.18       38.85      2.50 o 
  15   5   1        0.84       -6.46     17.47 o 
  16   5   1        4.35        0.62      7.94 o 
   0   6   1     1826.46     1898.89     12.35 o 
   1   6   1      153.75      173.48      4.41 o 
   2   6   1     1966.00     1840.63     49.30 o 
   3   6   1       20.89       23.11      0.88 o 
   4   6   1     1193.64     1086.87     43.06 o 
   5   6   1      152.53      121.11      3.53 o 
   6   6   1      548.17      503.58      8.82 o 
   7   6   1     1008.27      951.81     91.73 o 
   8   6   1      472.02      450.54     23.71 o 
   9   6   1       20.36       10.61      5.29 o 
  10   6   1      245.69      214.05      6.18 o 
  11   6   1     1011.73      993.29     14.54 o 
  12   6   1        0.64        0.62      8.11 o 
  13   6   1        1.75       -4.16      5.76 o 
  14   6   1       31.36       27.36      2.50 o 
  15   6   1      127.15      153.09      8.11 o 
   1   7   1      617.13      565.38      7.94 o 
   2   7   1      156.47      135.44      4.41 o 
   3   7   1       22.72       20.61      0.88 o 
   4   7   1      325.81      307.20      7.49 o 
   5   7   1     1729.94     1582.82     96.72 o 
   6   7   1      808.26      801.42     40.56 o 
   7   7   1        8.19        9.87      4.79 o 
   8   7   1      121.48      114.23      3.53 o 
   9   7   1       51.48       51.29      2.50 o 
  10   7   1       57.62       59.93      1.76 o 
  11   7   1       40.47       31.93      1.87 o 
  12   7   1        7.97       12.06      6.57 o 
  13   7   1        7.53        7.19      4.37 o 
  14   7   1       35.67       39.05      3.74 o 
   0   8   1      488.97      408.41     11.23 o 
   1   8   1      337.94      273.90     18.10 o 
   2   8   1      101.96       93.75      3.74 o 
   3   8   1        3.78        3.74      4.41 o 
   4   8   1       13.77        9.08      4.79 o 
   5   8   1       77.47       68.66      1.76 o 
   6   8   1      131.33      123.55      3.53 o 
   7   8   1        8.74        4.37      5.29 o 
   9   8   1       65.64       59.93      1.76 o 
  10   8   1       14.80       18.79      6.86 o 
  11   8   1       48.94       59.34      1.87 o 
  12   8   1      154.72      194.95      4.79 o 
  13   8   1        1.23       -0.81      7.49 o 
   1   9   1      878.51      777.76     13.73 o 
   2   9   1       26.24       17.47      1.76 o 
   3   9   1      266.03      274.75      7.46 o 
   4   9   1        0.22        0.71      3.12 o 
   5   9   1       58.20       59.45      2.08 o 
   6   9   1       44.62       54.91      1.76 o 
   7   9   1        0.04        3.74      5.29 o 
   8   9   1      154.23      163.64      4.99 o 
   9   9   1      160.88      179.72      4.79 o 
  10   9   1      315.89      378.48     51.79 o 
  11   9   1       30.50       34.33      2.65 o 
  12   9   1       18.78       12.12      3.74 o 
   0  10   1      217.26      169.47      4.79 o 
   1  10   1      497.11      475.33     10.12 o 
   2  10   1       13.44       13.73      1.76 o 
   3  10   1       23.32       27.51      1.76 o 
   4  10   1      294.15      304.37     35.57 o 
   5  10   1        4.16        6.43      5.69 o 
   6  10   1        1.31        4.99      5.29 o 
   7  10   1      169.09      171.47      4.99 o 
   8  10   1        0.03       -1.11      3.12 o 
  10  10   1       37.50       37.08      3.12 o 
  11  10   1      159.76      195.32      5.29 o 
   1  11   1       14.46        9.47      2.40 o 
   2  11   1       33.02       31.84      1.76 o 
   3  11   1       88.22       90.52      2.65 o 
   4  11   1       91.15      105.91      6.86 o 
   5  11   1       41.44       45.24      3.74 o 
   6  11   1        0.02        4.33      6.57 o 
   7  11   1       44.62       47.25      2.50 o 
   8  11   1       18.08       16.87      1.76 o 
   9  11   1        0.02       -7.94      7.94 o 
   0  12   1       14.70        6.82      8.74 o 
   1  12   1       21.22       31.40      2.50 o 
   2  12   1        7.19        8.57      6.86 o 
   3  12   1       15.11       16.26      6.24 o 
   4  12   1       49.35       60.93      4.99 o 
   5  12   1       10.60       -2.06      7.46 o 
   6  12   1        0.03        3.12      7.06 o 
   7  12   1        6.75        9.03      7.46 o 
   1  13   1       73.59       94.06      3.00 o 
   2  13   1       58.10       60.01      2.65 o 
   0   0   2      200.89      254.37     40.56 o 
   1   0   2     4683.25     5820.01   1113.87 o 
   2   0   2      500.85      607.86    148.52 o 
   3   0   2    10385.46    12197.87   2494.81 o 
   4   0   2     6093.13     6649.40   1622.44 o 
   5   0   2      858.32      920.26    223.40 o 
   6   0   2      524.71      511.49    145.40 o 
   7   0   2     1010.12     1098.58    318.87 o 
   8   0   2       86.87       81.32     21.84 o 
   9   0   2        0.11       -3.12      6.86 o 
  10   0   2      365.96      335.52     18.72 o 
  11   0   2     3982.14     3743.67    318.87 o 
  12   0   2       83.41       75.75      2.08 o 
  13   0   2        5.46        6.86      1.76 o 
  14   0   2        5.75        6.24      6.18 o 
  15   0   2        2.28        4.99      6.18 o 
  16   0   2       38.93       30.16      3.74 o 
  17   0   2      312.34      317.54     17.47 o 
   1   1   2     1140.91     1125.24    124.18 o 
   2   1   2      108.29      107.63     26.83 o 
   3   1   2     2392.87     2671.95    501.71 o 
   4   1   2      210.91      224.51     51.17 o 
   5   1   2     3681.99     4004.30   1203.10 o 
   6   1   2      124.97      106.44     40.56 o 
   7   1   2     1482.86     1474.32    495.47 o 
   8   1   2      234.96      196.31     74.26 o 
   9   1   2      605.23      597.37     41.81 o 
  10   1   2      286.31      256.21     16.22 o 
  11   1   2     1474.15     1359.61    162.87 o 
  12   1   2      112.68      104.67      3.12 o 
  13   1   2      494.16      481.08     10.12 o 
  14   1   2       28.18       16.22      7.06 o 
  15   1   2       31.54       34.94      1.76 o 
  16   1   2        2.49        0.62      8.11 o 
  17   1   2        9.71       14.61      3.51 o 
   0   2   2     1197.25     1218.01    116.07 o 
   1   2   2      474.72      505.73     54.29 o 
   2   2   2      356.37      336.83     44.93 o 
   3   2   2      668.27      593.04     89.23 o 
   4   2   2      471.16      510.34     88.61 o 
   5   2   2      332.54      358.98     69.89 o 
   6   2   2        7.77        8.11      3.53 o 
   7   2   2       19.30       38.42     11.86 o 
   8   2   2      136.25      125.60      9.98 o 
   9   2   2      145.04      157.49      7.49 o 
  10   2   2       40.46       46.88      1.87 o 
  11   2   2       28.61       17.83      2.50 o 
  12   2   2       44.41       33.88      2.50 o 
  13   2   2      170.63      183.44     14.98 o 
  14   2   2       23.19       27.96      1.44 o 
  15   2   2       57.20       56.18      3.74 o 
  16   2   2        0.61        2.95      3.74 o 
  17   2   2        0.75       -2.42      7.46 o 
   1   3   2     3685.20     3355.96    248.36 o 
   2   3   2        9.19       10.64      0.88 o 
   3   3   2     8510.32     6302.98   2989.03 o 
   4   3   2      328.69      304.07     39.31 o 
   5   3   2        3.46        4.37      3.53 o 
   6   3   2      361.91      260.36     13.73 o 
   7   3   2     1246.46     1258.17    319.50 o 
   8   3   2       45.26       48.51      2.50 o 
   9   3   2      136.52      139.18      3.53 o 
  10   3   2       15.16       17.17      5.62 o 
  11   3   2      766.85      735.88     69.27 o 
  12   3   2       12.96       10.82      4.99 o 
  13   3   2       58.44       55.62      6.24 o 
  14   3   2        0.08        1.87      6.18 o 
  15   3   2      104.99      100.61      8.74 o 
  16   3   2        0.01       -3.51      3.51 o 
   0   4   2     1195.77     1194.19     68.02 o 
   1   4   2        2.06        7.70      1.25 o 
   2   4   2      422.03      441.37     34.32 o 
   3   4   2     3125.58     3174.63    205.92 o 
   4   4   2       62.84       68.59      2.08 o 
   5   4   2     1571.20     1725.55     70.51 o 
   6   4   2      200.27      190.57      6.86 o 
   7   4   2       16.14        8.11      3.53 o 
   8   4   2       19.60       22.53      1.25 o 
   9   4   2     1437.82     1193.28    133.54 o 
  10   4   2       51.37       44.57      6.24 o 
  11   4   2     2079.51     1834.58     89.23 o 
  12   4   2        0.56       -4.80      5.69 o 
  13   4   2      553.57      499.93     11.47 o 
  14   4   2       29.31       26.27      1.76 o 
  15   4   2        5.32        3.12      7.06 o 
  16   4   2       10.25       14.98      3.55 o 
   1   5   2     4194.07     3927.89    218.41 o 
   2   5   2        0.39       -2.65      2.65 o 
   3   5   2      289.46      278.81     25.58 o 
   4   5   2       45.17       55.03      3.12 o 
   5   5   2       66.46       65.53      1.76 o 
   6   5   2       10.96       12.04      3.12 o 
   7   5   2      382.73      352.46      8.11 o 
   8   5   2      216.62      199.63     10.61 o 
   9   5   2      326.30      292.72     28.70 o 
  10   5   2       42.72       39.98      1.76 o 
  11   5   2       91.77       79.12      9.36 o 
  12   5   2        8.50        6.72      6.24 o 
  13   5   2       72.24       67.44      4.37 o 
  14   5   2       11.31        8.57      6.86 o 
  15   5   2       18.71        7.49      7.94 o 
  16   5   2        8.55        7.49      7.94 o 
   0   6   2      336.92      319.91      6.24 o 
   1   6   2        1.92       -3.53      3.53 o 
   2   6   2      103.61       95.48      2.65 o 
   3   6   2      549.79      547.78     16.85 o 
   4   6   2        6.18        8.25      2.50 o 
   5   6   2      555.51      526.37     16.22 o 
   6   6   2       38.04       37.44      1.76 o 
   7   6   2        2.59        4.37      6.86 o 
   8   6   2       75.03       77.88      6.24 o 
   9   6   2      434.74      449.35      9.71 o 
  10   6   2       23.24       25.21      2.50 o 
  11   6   2        0.00       -3.74      6.18 o 
  12   6   2       25.73       19.33      3.74 o 
  13   6   2      122.46      130.45      3.53 o 
  14   6   2       53.56       53.93      6.86 o 
  15   6   2      132.79      140.33      8.74 o 
   1   7   2      140.55      139.78      4.41 o 
   2   7   2        4.56        6.24      1.21 o 
   3   7   2       11.59       17.56      1.25 o 
   4   7   2      328.17      321.37      7.06 o 
   5   7   2     4524.77     4256.86    407.48 o 
   6   7   2      476.23      446.85     33.70 o 
   7   7   2      391.12      389.45      8.82 o 
   8   7   2        6.10        8.74      5.29 o 
   9   7   2       43.78       43.14      1.87 o 
  10   7   2       26.10       24.27      4.37 o 
  11   7   2       52.96       49.92      1.76 o 
  12   7   2       64.51       65.76      8.11 o 
  13   7   2       98.89      119.63      3.90 o 
  14   7   2       19.23       23.03      3.55 o 
   0   8   2      175.10      170.32      9.98 o 
   1   8   2      136.75      135.48      6.86 o 
   2   8   2        4.00        6.40      1.21 o 
   3   8   2      332.46      311.91     30.58 o 
   4   8   2      613.01      571.72     20.59 o 
   5   8   2     1354.10     1255.79     43.68 o 
   6   8   2       28.05       25.72      1.87 o 
   7   8   2       19.36       19.05      2.50 o 
   8   8   2       34.04       37.48      1.76 o 
   9   8   2       70.31       77.00      4.37 o 
  10   8   2        4.89        7.49      6.18 o 
  11   8   2      506.95      576.89     24.96 o 
  12   8   2        7.70        1.17      9.36 o 
  13   8   2       35.81       46.81      2.65 o 
   1   9   2      572.76      566.06     42.43 o 
   2   9   2       38.25       33.74      1.76 o 
   3   9   2      235.53      201.56      6.18 o 
   4   9   2        0.65        0.11      8.11 o 
   5   9   2      240.48      225.89      6.57 o 
   6   9   2       43.27       41.18      1.76 o 
   7   9   2      266.60      282.85      7.94 o 
   8   9   2       35.86       34.33      1.76 o 
   9   9   2        8.16       -7.06      7.06 o 
  10   9   2        1.22        6.24      7.06 o 
  11   9   2        0.03      -11.86     13.10 o 
  12   9   2        2.85       10.13      8.11 o 
   0  10   2        0.66        0.00      7.49 o 
   1  10   2       16.87       26.21      1.76 o 
   2  10   2       19.76       21.34      5.62 o 
   3  10   2       40.41       39.32      1.76 o 
   4  10   2       58.04       64.28      1.76 o 
   5  10   2        0.14        0.38      5.69 o 
   6  10   2        3.65        8.93      5.69 o 
   7  10   2       30.25       36.19      1.76 o 
   8  10   2       27.78       15.60      7.06 o 
   9  10   2       54.91       64.33      2.65 o 
  10  10   2        7.73        3.12      7.06 o 
  11  10   2        5.48        4.34     11.23 o 
   1  11   2      185.77      155.44      4.41 o 
   2  11   2       10.89       10.61      5.29 o 
   3  11   2        3.01        3.26      9.98 o 
   4  11   2        0.73       -2.50      9.98 o 
   5  11   2       36.00       31.25      1.76 o 
   6  11   2       18.85       18.29      1.87 o 
   7  11   2       55.41       56.41      3.74 o 
   8  11   2       15.67       14.70      2.42 o 
   9  11   2       37.68       48.71      2.65 o 
   0  12   2        4.69        4.99      6.18 o 
   1  12   2       20.23       15.84      7.49 o 
   2  12   2        2.72        3.74      8.74 o 
   3  12   2        0.16       -6.57      6.57 o 
   4  12   2        7.20        2.50      7.49 o 
   5  12   2       96.16      129.32      4.37 o 
   6  12   2        0.57        3.12     11.86 o 
   1  13   2       91.98       97.41      2.65 o 
   1   1   3     4921.66     4503.79   1023.38 o 
   2   1   3     2686.46     2921.36    527.92 o 
   3   1   3       63.77       56.36     10.61 o 
   4   1   3      313.95      375.11     62.40 o 
   5   1   3     5510.88     6193.37    917.92 o 
   6   1   3      521.07      538.86     74.26 o 
   7   1   3     1777.76     1679.95    236.50 o 
   8   1   3      431.52      467.22     81.75 o 
   9   1   3        0.39       -1.87      8.11 o 
  10   1   3     1028.75      981.76     85.49 o 
  11   1   3       93.46      101.34      9.36 o 
  12   1   3      145.73      156.70     22.46 o 
  13   1   3       32.85       35.01     10.61 o 
  14   1   3        1.92        6.86      6.18 o 
  15   1   3       32.90       27.20      3.12 o 
  16   1   3       17.74       17.26      2.44 o 
  17   1   3       76.33       60.69      3.12 o 
   0   2   3    17627.41    18186.07   1730.39 o 
   1   2   3      274.51      315.15     28.08 o 
   2   2   3      208.89      214.12     16.85 o 
   3   2   3       96.38      104.31      8.74 o 
   4   2   3     1319.15     1368.40    204.05 o 
   5   2   3     5153.39     5986.19    878.61 o 
   6   2   3       89.37       95.98     13.10 o 
   7   2   3      706.67      826.66     92.35 o 
   8   2   3       12.69       13.41      2.50 o 
   9   2   3      272.61      273.45     14.35 o 
  10   2   3      198.64      205.70     29.95 o 
  11   2   3        1.64       -0.62      5.29 o 
  12   2   3       65.41       70.39      2.08 o 
  13   2   3        3.28        3.17      5.69 o 
  14   2   3       34.25       31.22     11.23 o 
  15   2   3      527.54      527.29     18.72 o 
  16   2   3       47.57       55.03      2.65 o 
  17   2   3        1.37        4.55     13.73 o 
   1   3   3     7339.34     6775.27   1283.60 o 
   2   3   3      162.48      148.75     19.97 o 
   3   3   3      761.57      803.40     68.64 o 
   4   3   3       35.87       29.45      1.87 o 
   5   3   3     4521.20     4958.60    489.85 o 
   6   3   3      126.91      142.37     15.60 o 
   7   3   3        8.98        3.74      3.74 o 
   8   3   3      189.49      192.82      9.36 o 
   9   3   3      124.17      140.09     10.61 o 
  10   3   3       33.16       46.25      5.62 o 
  11   3   3        0.45        3.12      5.29 o 
  12   3   3      213.97      262.41     49.92 o 
  13   3   3       37.78       27.97      3.74 o 
  14   3   3        0.00       -1.87      6.18 o 
  15   3   3        0.06       -3.12      7.06 o 
  16   3   3       52.89       59.08      4.99 o 
   0   4   3      112.82      124.88      9.36 o 
   1   4   3      614.74      694.79     63.65 o 
   2   4   3      174.50      212.63      9.98 o 
   3   4   3      649.84      725.70     51.79 o 
   4   4   3      145.72      155.50      4.41 o 
   5   4   3        0.38       -2.50      3.53 o 
   6   4   3      257.07      281.05     15.60 o 
   7   4   3       46.76       51.86      1.87 o 
   8   4   3      232.87      264.38     10.61 o 
   9   4   3      374.88      339.91     49.30 o 
  10   4   3       18.42       19.00      4.37 o 
  11   4   3       87.66       92.07      5.62 o 
  12   4   3        1.41       -0.62      2.37 o 
  13   4   3       14.14       13.90      2.40 o 
  14   4   3        3.55       -6.57      6.57 o 
  15   4   3        5.54       -0.34      4.37 o 
  16   4   3      107.01      114.32      4.37 o 
   1   5   3     1355.02     1426.41    106.71 o 
   2   5   3       58.43       39.49      1.87 o 
   3   5   3        2.45        3.57      3.12 o 
   4   5   3      834.89      895.97     51.79 o 
   5   5   3      217.60      202.96     16.85 o 
   6   5   3      185.49      189.21     13.10 o 
   7   5   3      161.51      165.09      6.24 o 
   8   5   3       67.00       65.44     10.61 o 
   9   5   3      410.03      337.71     51.79 o 
  10   5   3       66.53       83.04      2.65 o 
  11   5   3      345.15      331.95     21.84 o 
  12   5   3        0.37       -2.50      7.49 o 
  13   5   3       67.52       69.43      3.12 o 
  14   5   3       16.24       17.98      4.37 o 
  15   5   3        0.28       11.23      7.06 o 
   0   6   3      171.52      182.22      5.29 o 
   1   6   3     1600.11     1708.41    105.46 o 
   2   6   3      428.73      405.23     18.72 o 
   3   6   3        2.43       -1.25      3.74 o 
   4   6   3      540.65      511.77      7.94 o 
   5   6   3      466.59      469.43     19.34 o 
   6   6   3       85.87       74.32      3.12 o 
   7   6   3      333.46      329.22     30.58 o 
   8   6   3      718.75      667.64     87.99 o 
   9   6   3        0.72       -3.74      5.29 o 
  10   6   3        0.25       -4.37      6.18 o 
  11   6   3      748.17      662.95     39.31 o 
  12   6   3      144.67      156.53     23.71 o 
  13   6   3        0.44        8.24      6.57 o 
  14   6   3       37.35       39.11      2.50 o 
  15   6   3       99.89      112.34      3.90 o 
   1   7   3       24.28       20.76      1.87 o 
   2   7   3      289.53      273.36     18.72 o 
   3   7   3      110.55       82.84      6.24 o 
   4   7   3      558.84      538.84     13.10 o 
   5   7   3      965.98      883.32     87.36 o 
   6   7   3       81.64       91.21     10.61 o 
   7   7   3       82.95       81.14      2.65 o 
   8   7   3       86.78       79.25      2.65 o 
   9   7   3        0.69        0.62      5.29 o 
  10   7   3       98.73      110.71     21.84 o 
  11   7   3       13.32       14.98      2.40 o 
  12   7   3       21.01        9.36      7.06 o 
  13   7   3        0.06       -1.87      7.06 o 
  14   7   3        5.26        8.74     10.61 o 
   0   8   3        3.01       -4.37      4.41 o 
   1   8   3      997.29      813.31     41.18 o 
   2   8   3       50.22       45.07      2.50 o 
   3   8   3        0.36        0.00      1.22 o 
   4   8   3       12.11       13.13      1.76 o 
   5   8   3       16.41       19.05      2.50 o 
   6   8   3        6.32        9.57      2.37 o 
   7   8   3       47.22       57.65      3.74 o 
   8   8   3       92.19      109.81      8.11 o 
   9   8   3        4.15        2.50      6.18 o 
  10   8   3        5.72        2.50      6.18 o 
  11   8   3       39.35       43.85      2.08 o 
  12   8   3       20.47       25.80      4.37 o 
  13   8   3       58.06       73.65      6.86 o 
   1   9   3      365.38      302.07      7.94 o 
   2   9   3      131.06      135.41      4.41 o 
   3   9   3       17.86       18.72      1.76 o 
   4   9   3       91.53       98.85      4.99 o 
   5   9   3        0.30        8.11      5.29 o 
   6   9   3       18.92       24.17      4.99 o 
   7   9   3      198.38      216.61     21.84 o 
   8   9   3        1.33        1.25      1.76 o 
   9   9   3      274.59      323.75     16.22 o 
  10   9   3       13.66       24.53      3.12 o 
  11   9   3       63.74       68.73      2.65 o 
  12   9   3        0.01        8.08      7.46 o 
   0  10   3       59.02       69.89      1.76 o 
   1  10   3      269.91      241.62      7.06 o 
   2  10   3       33.29       26.85      1.76 o 
   3  10   3       13.14       13.37      1.87 o 
   4  10   3      197.01      199.96     20.59 o 
   5  10   3      278.03      263.62      8.74 o 
   6  10   3        0.01       -5.28      5.69 o 
   7  10   3      184.16      188.49      5.29 o 
   8  10   3        3.89       -3.08      9.98 o 
   9  10   3       58.12       62.63      3.74 o 
  10  10   3        1.31        6.86     10.61 o 
   1  11   3       18.12       20.03      5.62 o 
   2  11   3        3.65        3.46      5.69 o 
   3  11   3      120.19      127.11      4.37 o 
   4  11   3       29.93       32.45      1.76 o 
   5  11   3        6.17        7.21      2.40 o 
   6  11   3        5.41        6.86      6.86 o 
   7  11   3      134.63      150.28      4.79 o 
   8  11   3        3.61        1.87      7.06 o 
   9  11   3        1.13       -2.50      7.94 o 
   0  12   3       54.19       43.82      2.50 o 
   1  12   3       80.76       79.89      2.65 o 
   2  12   3        7.28        5.49      7.49 o 
   3  12   3       59.63       78.65      2.65 o 
   4  12   3       14.03       19.86      2.42 o 
   5  12   3        9.10        9.40      1.76 o 
   6  12   3        1.44       11.86      7.06 o 
   0   0   4   135571.86   116292.68  20433.34 o 
   1   0   4    34725.07    45482.92  15348.88 o 
   2   0   4     5924.25     5301.86   1981.87 o 
   3   0   4        2.24       -0.50      2.08 o 
   4   0   4      522.85      696.60    139.78 o 
   5   0   4      939.73      944.78    154.13 o 
   6   0   4       25.40       25.97      3.12 o 
   7   0   4      138.29      175.13     26.21 o 
   8   0   4        8.14       12.48      0.88 o 
   9   0   4        0.49       -3.90      3.90 o 
  10   0   4     1597.48     1492.38    207.17 o 
  11   0   4      726.98      698.99     88.61 o 
  12   0   4      287.94      269.55     19.34 o 
  13   0   4       78.28       75.92      5.62 o 
  14   0   4      303.14      294.00     16.85 o 
  15   0   4        5.72        8.11      6.18 o 
  16   0   4        1.32        6.86      7.06 o 
  17   0   4       18.63       13.65      6.86 o 
   1   1   4      895.76      901.57    141.65 o 
   2   1   4     1973.64     2260.62    404.36 o 
   3   1   4     2390.62     2632.98    494.22 o 
   4   1   4       16.41       13.85      3.12 o 
   5   1   4       12.69       17.83      2.50 o 
   6   1   4       29.55       27.68      2.50 o 
   7   1   4       29.38       29.34      0.88 o 
   8   1   4      305.96      320.90     43.68 o 
   9   1   4      689.22      738.51     91.11 o 
  10   1   4     2656.18     2538.25    346.33 o 
  11   1   4      159.85      167.87     20.59 o 
  12   1   4      499.71      478.38     73.63 o 
  13   1   4       10.91        8.44      4.37 o 
  14   1   4      170.50      147.53      6.24 o 
  15   1   4      106.67      102.89     15.60 o 
  16   1   4      235.48      244.13     23.71 o 
  17   1   4       74.53       78.63      3.74 o 
   0   2   4     5687.53     5504.30   1026.50 o 
   1   2   4      181.86      191.80     19.97 o 
   2   2   4     1536.78     1702.17    244.61 o 
   3   2   4     1004.19     1101.19    197.19 o 
   4   2   4      254.14      275.54     65.52 o 
   5   2   4      303.69      282.03     32.45 o 
   6   2   4      791.63      791.74     69.27 o 
   7   2   4      191.15      211.82     21.22 o 
   8   2   4      651.23      680.58     68.64 o 
   9   2   4      398.48      419.44     44.93 o 
  10   2   4      232.50      232.68     39.94 o 
  11   2   4        0.43        2.50      5.29 o 
  12   2   4      251.12      219.13     10.61 o 
  13   2   4        3.84       -2.67      5.99 o 
  14   2   4       18.10       15.29      2.40 o 
  15   2   4       28.21       30.16      3.74 o 
  16   2   4        3.18        3.74      7.94 o 
   1   3   4      172.51      166.56     23.71 o 
   2   3   4        0.29        3.99      2.50 o 
   3   3   4      774.37      764.81     74.88 o 
   4   3   4       15.05       12.93      6.24 o 
   5   3   4      270.28      354.77     45.55 o 
   6   3   4      268.31      320.27     38.69 o 
   7   3   4       80.15       68.62      3.74 o 
   8   3   4      134.68      151.52      4.99 o 
   9   3   4      364.11      397.28     31.20 o 
  10   3   4       25.66       38.57      4.37 o 
  11   3   4       19.32       19.47      3.74 o 
  12   3   4        6.02        8.83      5.69 o 
  13   3   4       38.59       50.72      9.98 o 
  14   3   4      225.71      238.34     52.42 o 
  15   3   4       36.20       26.48      3.74 o 
  16   3   4       12.85       12.48      7.46 o 
   0   4   4      736.51      702.83     72.39 o 
   1   4   4      131.58      146.14     13.10 o 
   2   4   4       29.81       30.42      3.74 o 
   3   4   4      143.84      148.11     11.23 o 
   4   4   4       99.97      113.33      8.11 o 
   5   4   4      210.41      234.74     13.10 o 
   6   4   4       15.85       -0.62      4.37 o 
   7   4   4      421.37      425.74     29.33 o 
   8   4   4      131.61      116.70      8.11 o 
   9   4   4      170.90      154.82     20.59 o 
  10   4   4       20.82       13.13      1.76 o 
  11   4   4       90.43      112.61     12.48 o 
  12   4   4       73.13       97.82     22.46 o 
  13   4   4       53.64       51.45      8.74 o 
  14   4   4        4.26        4.49      6.57 o 
  15   4   4        4.47       10.87      7.46 o 
  16   4   4        0.02        7.49      9.98 o 
   1   5   4      165.11      153.57     24.34 o 
   2   5   4       70.21       63.18      3.12 o 
   3   5   4      388.56      421.13     31.82 o 
   4   5   4      846.65      791.46     46.18 o 
   5   5   4       95.09       93.18      8.74 o 
   6   5   4       44.57       41.99      1.87 o 
   7   5   4       18.66       15.24      1.12 o 
   8   5   4       45.18       42.56      5.62 o 
   9   5   4        7.48       11.51      2.50 o 
  10   5   4       12.75        7.49      5.29 o 
  11   5   4        0.00       -2.30      5.69 o 
  12   5   4        7.25        3.12      6.18 o 
  13   5   4        0.95       -6.07      6.57 o 
  14   5   4        7.36       15.23      2.44 o 
  15   5   4       25.83       15.34      7.46 o 
   0   6   4       71.15       73.06      2.65 o 
   1   6   4       51.10       58.66      1.76 o 
   2   6   4       43.76       47.72      3.74 o 
   3   6   4      378.73      364.20     28.70 o 
   4   6   4       14.22        7.49      4.41 o 
   5   6   4      272.38      267.67     25.58 o 
   6   6   4       59.12       61.05      5.62 o 
   7   6   4       34.28       37.08      3.12 o 
   8   6   4        3.95        8.11      4.41 o 
   9   6   4       19.07       21.22      1.76 o 
  10   6   4      229.36      222.92     42.43 o 
  11   6   4        0.04        3.12      6.18 o 
  12   6   4        0.00        4.99      8.74 o 
  13   6   4        0.95       -4.37      6.18 o 
  14   6   4       19.76       19.87      2.44 o 
  15   6   4       23.74       18.72      8.82 o 
   1   7   4       11.98       12.61      1.25 o 
   2   7   4      461.37      458.33     20.59 o 
   3   7   4      163.19      168.43      4.79 o 
   4   7   4       13.92       18.80      1.76 o 
   5   7   4      974.41      988.43     74.26 o 
   6   7   4     1575.93     1518.12    101.09 o 
   7   7   4      480.82      494.26     18.10 o 
   8   7   4       73.14       71.70      6.24 o 
   9   7   4       99.71       94.28     21.84 o 
  10   7   4       36.96       34.03      5.62 o 
  11   7   4       26.33       14.35      7.06 o 
  12   7   4        4.73        4.41      9.98 o 
  13   7   4       33.25       32.84      2.08 o 
  14   7   4       89.50      106.91     10.61 o 
   0   8   4        7.80        3.74      1.22 o 
   1   8   4      172.14      174.82      8.74 o 
   2   8   4      114.64       99.91      9.36 o 
   3   8   4       73.54       63.87      3.74 o 
   4   8   4      944.03      942.09     62.40 o 
   5   8   4        0.35        1.87      5.29 o 
   6   8   4      173.81      167.83      9.98 o 
   7   8   4       36.35       31.25      1.76 o 
   8   8   4      253.79      218.22     20.59 o 
   9   8   4       89.31       86.74      2.65 o 
  10   8   4       44.68       43.68      1.76 o 
  11   8   4        9.14       11.86      7.06 o 
  12   8   4        4.02       -3.08      9.98 o 
  13   8   4       25.98       28.26     13.73 o 
   1   9   4       24.84       28.21      1.87 o 
   2   9   4       34.86       41.89      1.87 o 
   3   9   4      246.50      231.78     11.86 o 
   4   9   4        1.98        3.63      5.62 o 
   5   9   4        0.36       -0.31      3.12 o 
   6   9   4      291.64      305.91     38.06 o 
   7   9   4        8.95       11.03      2.40 o 
   8   9   4        9.15        9.98      6.18 o 
   9   9   4        0.12       -1.25      6.18 o 
  10   9   4        1.74        4.74      3.74 o 
  11   9   4        1.39        8.74      7.06 o 
  12   9   4        0.75       -6.24      7.94 o 
   0  10   4        2.67       -4.37      5.29 o 
   1  10   4       96.84       88.59      5.62 o 
   2  10   4       28.21       23.83      6.24 o 
   3  10   4        7.82       10.75      5.69 o 
   4  10   4        0.00        0.62      5.29 o 
   5  10   4        0.95        8.11      5.62 o 
   6  10   4       14.59       12.48      2.40 o 
   7  10   4       12.16       11.40      6.57 o 
   8  10   4       57.76       70.53      9.36 o 
   9  10   4        3.78      -12.04     18.10 o 
  10  10   4       17.56        7.93      7.46 o 
   1  11   4        9.06        7.51      3.12 o 
   2  11   4        0.05        4.37      6.86 o 
   3  11   4      104.09       89.96      4.99 o 
   4  11   4        0.00        6.86      6.18 o 
   5  11   4       23.83       30.59      1.76 o 
   6  11   4       61.43       77.16      5.62 o 
   7  11   4        0.03        7.49      7.06 o 
   8  11   4       35.12       36.91      2.65 o 
   0  12   4      267.05      273.87     18.72 o 
   1  12   4        4.11        0.62     10.61 o 
   2  12   4       84.85      100.30      3.00 o 
   3  12   4       44.27       53.05      2.65 o 
   4  12   4       70.17       86.85      3.12 o 
   5  12   4        2.69        4.40      7.46 o 
   6  12   4       10.50       12.93      3.55 o 
   1   1   5        0.73        2.50      2.65 o 
   2   1   5      658.41      771.14    167.86 o 
   3   1   5       17.39       30.66      7.49 o 
   4   1   5     1827.13     2028.90    433.07 o 
   5   1   5      162.73      138.41     22.46 o 
   6   1   5       26.62       32.00      4.99 o 
   7   1   5      402.50      462.89     89.86 o 
   8   1   5      293.41      275.87     31.82 o 
   9   1   5       52.49       53.70      3.74 o 
  10   1   5      332.96      339.93     53.67 o 
  11   1   5       24.78       16.87      1.76 o 
  12   1   5      812.20      834.02    103.59 o 
  13   1   5      328.50      314.27     41.18 o 
  14   1   5       27.37       20.51      4.37 o 
  15   1   5       60.12       53.49      8.11 o 
  16   1   5       59.55       56.11      5.62 o 
   0   2   5     2099.37     2179.22    223.40 o 
   1   2   5      119.97       99.03     14.98 o 
   2   2   5     1121.27     1289.73    202.18 o 
   3   2   5     3014.04     3339.73    550.38 o 
   4   2   5      509.50      625.77    109.83 o 
   5   2   5       10.83       33.65      4.37 o 
   6   2   5        0.17       -0.62      3.53 o 
   7   2   5       61.08       70.46      6.24 o 
   8   2   5       98.58      123.85     11.23 o 
   9   2   5       23.82       23.24      1.87 o 
  10   2   5      118.06      136.39     35.57 o 
  11   2   5       13.56       10.61      5.62 o 
  12   2   5        3.63        8.26      5.69 o 
  13   2   5       60.34       53.40      4.37 o 
  14   2   5      152.59      153.60     21.84 o 
  15   2   5       28.73       25.39      6.86 o 
  16   2   5       72.25       80.37      6.86 o 
   1   3   5      833.67      850.70    102.96 o 
   2   3   5       28.25       41.34      3.12 o 
   3   3   5        0.14       -1.87      4.37 o 
   4   3   5      396.55      413.96     75.51 o 
   5   3   5      117.45      148.52      6.24 o 
   6   3   5     1499.74     1660.18    183.46 o 
   7   3   5      535.05      554.25     46.18 o 
   8   3   5      318.17      313.09     28.08 o 
   9   3   5        0.00        0.00      4.41 o 
  10   3   5        5.95        4.99      2.37 o 
  11   3   5       10.34       11.86      2.37 o 
  12   3   5       87.95       70.53      9.36 o 
  13   3   5       47.71       49.31      1.76 o 
  14   3   5        4.68        5.62     11.86 o 
  15   3   5        2.80        3.40      7.49 o 
  16   3   5        4.42        6.79      7.80 o 
   0   4   5     1124.18     1087.11    133.54 o 
   1   4   5      368.60      396.56     45.55 o 
   2   4   5      688.00      750.55    107.33 o 
   3   4   5       21.06       24.30      3.74 o 
   4   4   5       78.80       75.62     12.48 o 
   5   4   5       16.93       15.82      1.87 o 
   6   4   5      560.59      573.98     77.38 o 
   7   4   5      249.41      263.88     28.70 o 
   8   4   5       84.07       88.38     14.35 o 
   9   4   5        0.25       -1.82      7.49 o 
  10   4   5       76.12       70.09      9.98 o 
  11   4   5        4.02        7.49      5.29 o 
  12   4   5       52.28       46.72      4.99 o 
  13   4   5        3.42       -6.57      6.57 o 
  14   4   5        7.57        2.41      6.57 o 
  15   4   5        8.02        7.94      3.74 o 
   1   5   5      159.00      185.59      6.86 o 
   2   5   5      198.02      208.13     18.10 o 
   3   5   5      157.54      165.85     14.98 o 
   4   5   5        9.97        6.86      3.53 o 
   5   5   5      593.39      576.18     51.17 o 
   6   5   5      324.14      337.07     22.46 o 
   7   5   5      195.22      185.41     15.60 o 
   8   5   5      455.57      442.53     43.06 o 
   9   5   5        1.75        5.79      4.79 o 
  10   5   5      105.48       90.02      9.36 o 
  11   5   5       25.28       21.49      5.62 o 
  12   5   5        3.74        0.19      5.69 o 
  13   5   5        0.00        1.92      5.69 o 
  14   5   5       14.81        7.34      7.46 o 
  15   5   5       44.94       41.34      7.49 o 
   0   6   5      662.19      640.64     32.45 o 
   1   6   5       70.55       65.11      3.74 o 
   2   6   5      757.86      686.14     48.67 o 
   3   6   5      111.69      110.34      7.49 o 
   4   6   5     1497.50     1450.42    113.57 o 
   5   6   5      386.70      353.91      7.94 o 
   6   6   5      993.60      978.38     84.87 o 
   7   6   5      408.81      419.77     47.43 o 
   8   6   5       42.78       44.74      4.37 o 
   9   6   5      203.07      194.32     20.59 o 
  10   6   5      417.03      376.80     67.39 o 
  11   6   5      196.83      196.37     14.35 o 
  12   6   5       31.02       34.44      4.99 o 
  13   6   5       19.65       15.49      7.46 o 
  14   6   5        0.07        4.55      7.49 o 
   1   7   5      149.55      147.54     10.61 o 
   2   7   5       18.32       17.56      1.25 o 
   3   7   5       28.05       25.02      1.76 o 
   4   7   5      136.41      113.72      9.36 o 
   5   7   5      383.78      417.49     85.49 o 
   6   7   5     1650.73     1687.04    139.16 o 
   7   7   5      103.06      100.05      8.11 o 
   8   7   5       74.69       74.68      5.62 o 
   9   7   5       31.63       33.65      4.37 o 
  10   7   5        1.75       -6.24      6.24 o 
  11   7   5        0.64        1.87      6.18 o 
  12   7   5        5.48        1.75      7.49 o 
  13   7   5       16.89       19.49      3.12 o 
  14   7   5       76.70       93.60      3.74 o 
   0   8   5      228.29      220.73      6.57 o 
   1   8   5       15.44       14.74      1.12 o 
   2   8   5       71.04       72.92      6.24 o 
   3   8   5      217.11      201.00     17.47 o 
   4   8   5       16.28       15.82      1.87 o 
   5   8   5       26.71       23.78      1.76 o 
   6   8   5      150.19      142.27      9.36 o 
   7   8   5       20.43       27.58      8.11 o 
   8   8   5        8.71       12.69      2.37 o 
   9   8   5        0.01       -5.62      6.18 o 
  10   8   5       42.39       47.56      2.50 o 
  11   8   5        5.51        1.41     11.86 o 
  12   8   5      120.19      121.49     10.61 o 
  13   8   5       15.58       14.53      3.55 o 
   1   9   5      176.24      160.39      4.41 o 
   2   9   5      410.29      401.41      9.71 o 
   3   9   5        0.16       -0.62      5.29 o 
   4   9   5        5.27        7.49      5.29 o 
   5   9   5       83.71       80.67     10.61 o 
   6   9   5       29.38       27.51      1.76 o 
   7   9   5       35.26       36.83      1.76 o 
   8   9   5       75.08       73.17      3.12 o 
   9   9   5        6.86        8.11      7.06 o 
  10   9   5      357.10      397.63     31.82 o 
  11   9   5       58.49       61.93      3.12 o 
   0  10   5      838.76      747.63     31.20 o 
   1  10   5        3.40       10.08      5.69 o 
   2  10   5       21.56       21.86      1.76 o 
   3  10   5       76.52       81.99      2.08 o 
   4  10   5       29.34       29.34      1.76 o 
   5  10   5        0.26       -1.25      8.74 o 
   6  10   5       32.19       30.00      1.76 o 
   7  10   5       56.50       59.82      6.86 o 
   8  10   5       19.01       21.29      1.76 o 
   9  10   5       48.48       49.19      4.99 o 
  10  10   5       37.38       42.27      4.37 o 
   1  11   5       64.87       69.27      1.76 o 
   2  11   5       20.66       21.22      8.11 o 
   3  11   5        0.22        6.24      8.74 o 
   4  11   5       55.38       61.83      1.87 o 
   5  11   5       29.79       34.42      1.87 o 
   6  11   5        5.84        0.62      7.06 o 
   7  11   5       23.99       22.50      2.08 o 
   8  11   5        4.34        2.57      7.46 o 
   0  12   5        2.91        6.86      7.06 o 
   1  12   5       57.52       74.90      2.65 o 
   2  12   5       28.40       29.31      3.74 o 
   3  12   5        4.60        1.87     10.61 o 
   4  12   5        6.45       10.61      7.06 o 
   5  12   5        6.38        5.62      7.94 o 
   0   0   6     7135.54     8057.36   1453.95 o 
   1   0   6     1188.35     1404.30    260.84 o 
   2   0   6      895.44      988.54    249.61 o 
   3   0   6       21.15       34.03      5.62 o 
   4   0   6     2691.07     3018.87    766.91 o 
   5   0   6     1626.67     1808.24    469.88 o 
   6   0   6       30.27       45.49     17.47 o 
   7   0   6      259.68      317.28     51.17 o 
   8   0   6       37.77       27.55      4.99 o 
   9   0   6      553.22      549.69     82.99 o 
  10   0   6      309.76      296.20     43.68 o 
  11   0   6     1034.10     1026.38    167.24 o 
  12   0   6      322.12      300.76     33.70 o 
  13   0   6       62.59       65.52      8.74 o 
  14   0   6       32.52       25.21      2.50 o 
  15   0   6       44.04       40.53      4.37 o 
  16   0   6       99.66      101.60     11.23 o 
   1   1   6      661.13      805.03    144.15 o 
   2   1   6       21.01       13.84      1.25 o 
   3   1   6      239.65      287.35     59.28 o 
   4   1   6      445.60      489.36    109.20 o 
   5   1   6     1596.31     1849.94    398.12 o 
   6   1   6      105.21      110.53     18.10 o 
   7   1   6       59.53       73.85     11.86 o 
   8   1   6      312.90      333.33     39.94 o 
   9   1   6        0.67       -1.87      4.41 o 
  10   1   6      715.26      674.73     99.84 o 
  11   1   6      162.33      155.23     14.98 o 
  12   1   6      313.75      322.14     46.80 o 
  13   1   6       37.79       42.56      5.62 o 
  14   1   6       97.61       96.05     13.10 o 
  15   1   6        3.03       -3.60      7.46 o 
  16   1   6       19.57       19.91      4.37 o 
   0   2   6       45.62       62.85     11.86 o 
   1   2   6      218.06      201.17     37.44 o 
   2   2   6      440.36      481.57     88.61 o 
   3   2   6      591.12      623.38    104.83 o 
   4   2   6      115.48      139.61     26.83 o 
   5   2   6      874.07      967.76    180.34 o 
   6   2   6      186.16      170.64     34.32 o 
   7   2   6       94.68       89.86     13.10 o 
   8   2   6        0.12       -1.80      6.24 o 
   9   2   6       35.40       29.76      6.86 o 
  10   2   6        6.15        9.05      2.32 o 
  11   2   6       33.95       37.82      3.74 o 
  12   2   6       70.87       66.50     13.10 o 
  13   2   6        0.29       -0.42      2.40 o 
  14   2   6        5.54        8.24      6.57 o 
  15   2   6        5.06       -2.13      7.46 o 
  16   2   6        5.92        8.30      7.49 o 
   1   3   6     1049.32     1040.45    133.54 o 
   2   3   6      121.66      147.18     24.96 o 
   3   3   6     1745.73     1868.06    330.73 o 
   4   3   6      560.49      601.27    107.95 o 
   5   3   6      521.58      578.09     79.87 o 
   6   3   6      256.06      262.02     47.43 o 
   7   3   6       35.92       39.71      6.86 o 
   8   3   6        1.62       -4.99      6.24 o 
   9   3   6       98.34      102.84     18.72 o 
  10   3   6       86.92       97.21     13.10 o 
  11   3   6      299.89      300.86     49.30 o 
  12   3   6       36.88       33.74      1.76 o 
  13   3   6       38.81       36.37     11.23 o 
  14   3   6        1.08       -3.12      7.06 o 
  15   3   6       63.93       62.29      5.62 o 
  16   3   6        1.44        1.25     11.23 o 
   0   4   6       33.87       36.46      5.62 o 
   1   4   6     1278.84     1303.99    157.88 o 
   2   4   6      181.38      218.04     24.34 o 
   3   4   6      664.58      674.33     51.79 o 
   4   4   6      234.45      211.66     33.07 o 
   5   4   6       86.40       97.43      9.36 o 
   6   4   6       64.74       68.96      7.49 o 
   7   4   6       61.89       66.07      8.74 o 
   8   4   6      471.93      489.44     69.27 o 
   9   4   6      981.59      886.81    122.31 o 
  10   4   6       21.52       13.90      2.40 o 
  11   4   6      840.98      689.10    147.27 o 
  12   4   6       14.98       11.23      5.99 o 
  13   4   6      128.27      114.26     22.46 o 
  14   4   6        9.76        1.25      7.06 o 
  15   4   6       89.37      102.02      5.62 o 
   1   5   6     1795.26     1646.83    114.19 o 
   2   5   6      395.12      363.68     29.33 o 
   3   5   6       18.92       17.06      1.87 o 
   4   5   6        0.31        1.87      3.53 o 
   5   5   6        3.53        3.74      4.41 o 
   6   5   6      135.85      135.98     22.46 o 
   7   5   6       52.78       65.22     16.85 o 
   8   5   6      408.00      401.40     49.30 o 
   9   5   6        0.49       -2.61      5.62 o 
  10   5   6      151.17      134.64     21.22 o 
  11   5   6       32.62       28.43      3.12 o 
  12   5   6        1.07        0.14      3.12 o 
  13   5   6        0.73       -5.08      6.57 o 
  14   5   6       20.77       14.30      3.74 o 
  15   5   6       14.27       15.29      3.55 o 
   0   6   6        0.00        2.25      3.74 o 
   1   6   6      449.15      407.23     38.69 o 
   2   6   6      120.18      120.20     11.86 o 
   3   6   6      184.16      191.20     19.97 o 
   4   6   6      206.77      213.41     18.72 o 
   5   6   6      314.28      317.60     31.20 o 
   6   6   6      312.83      294.65     19.97 o 
   7   6   6      120.16      111.27     14.98 o 
   8   6   6        8.42       10.23      2.37 o 
   9   6   6       40.64       33.70      2.50 o 
  10   6   6       13.18       11.63      2.40 o 
  11   6   6        0.93        0.28      6.24 o 
  12   6   6       12.26       -2.50      7.06 o 
  13   6   6        2.65        4.76      6.90 o 
  14   6   6       68.51       79.60      8.74 o 
   1   7   6      115.74      126.83      4.37 o 
   2   7   6      169.75      172.70     13.10 o 
   3   7   6      147.06      137.45     14.35 o 
   4   7   6      521.25      509.82     35.57 o 
   5   7   6      695.43      694.05     72.39 o 
   6   7   6     1946.57     2196.46    420.59 o 
   7   7   6        0.52       -2.02      5.69 o 
   8   7   6       26.68       29.76      6.86 o 
   9   7   6        1.41        0.62      9.36 o 
  10   7   6       24.84       28.36      4.99 o 
  11   7   6        9.25       11.75      2.50 o 
  12   7   6       97.73      108.58      9.36 o 
  13   7   6        0.74       -4.70      7.46 o 
   0   8   6      104.22      108.94      6.24 o 
   1   8   6        0.00        3.74      4.41 o 
   2   8   6       10.26        8.56      2.32 o 
   3   8   6       35.58       35.24      5.62 o 
   4   8   6     1028.85     1079.69    131.04 o 
   5   8   6       66.63       71.90      3.12 o 
   6   8   6        5.06        8.04      2.40 o 
   7   8   6        7.33        6.62      5.69 o 
   8   8   6       24.06       27.68      2.50 o 
   9   8   6        2.45        4.37      6.18 o 
  10   8   6      109.41      116.82      6.86 o 
  11   8   6      230.05      255.33     11.23 o 
  12   8   6       19.42       19.47      3.74 o 
   1   9   6      130.69      130.32      3.90 o 
   2   9   6        0.15        5.62      5.29 o 
   3   9   6      284.29      246.25      8.74 o 
   4   9   6       81.04       73.71      5.62 o 
   5   9   6       69.69       59.91      3.74 o 
   6   9   6       63.77       61.96      3.12 o 
   7   9   6       16.47       18.12      1.76 o 
   8   9   6       35.76       35.12      2.50 o 
   9   9   6       17.75       -0.62      7.06 o 
  10   9   6        1.92        4.26      7.46 o 
  11   9   6        6.44       11.05      2.50 o 
   0  10   6        4.24        4.22      6.24 o 
   1  10   6        0.85        8.93      5.69 o 
   2  10   6       28.37       30.00      1.76 o 
   3  10   6       26.42       28.70      1.76 o 
   4  10   6       26.93       25.72      1.87 o 
   5  10   6       38.29       48.25      3.12 o 
   6  10   6       43.20       44.00      3.74 o 
   7  10   6        0.46       -5.62      8.11 o 
   8  10   6       18.85       15.20      7.46 o 
   9  10   6        0.17       -7.94      7.94 o 
   1  11   6       39.38       29.22      6.24 o 
   2  11   6        0.00        4.99      6.18 o 
   3  11   6       15.88       15.82      1.87 o 
   4  11   6        0.50       -5.49      6.57 o 
   5  11   6       85.63       82.39      2.65 o 
   6  11   6        1.49        8.11      7.06 o 
   7  11   6        3.83        3.96      7.46 o 
   0  12   6        0.01       -3.74      7.06 o 
   1  12   6       22.73       25.46      6.24 o 
   2  12   6       18.90       17.41      8.11 o 
   3  12   6        6.69        6.90     11.23 o 
   4  12   6        4.71        2.50      7.94 o 
   1   1   7     1540.97     1349.66     99.22 o 
   2   1   7      765.03      864.35    198.44 o 
   3   1   7      126.87      128.34     39.31 o 
   4   1   7      362.13      480.75    129.17 o 
   5   1   7     1412.44     1606.08    307.01 o 
   6   1   7      827.32      824.00    136.04 o 
   7   1   7      168.65      181.25     39.94 o 
   8   1   7       65.03       62.18     13.10 o 
   9   1   7      279.02      300.51     53.67 o 
  10   1   7      170.67      167.36     19.34 o 
  11   1   7       51.86       50.25      6.86 o 
  12   1   7       29.60       28.59      6.86 o 
  13   1   7        0.04        5.62      6.18 o 
  14   1   7        0.00        1.87     10.61 o 
  15   1   7        6.33        2.36      9.98 o 
  16   1   7        5.54       10.51      8.35 o 
   0   2   7     2966.50     2955.11    409.98 o 
   1   2   7      443.06      444.10     72.39 o 
   2   2   7       10.11       11.23      0.88 o 
   3   2   7       14.18       17.76      4.99 o 
   4   2   7       53.25       60.02     14.98 o 
   5   2   7     1646.64     1924.09    363.80 o 
   6   2   7      225.95      268.25     47.43 o 
   7   2   7      861.31     1016.76    182.84 o 
   8   2   7        0.59       -1.87      4.41 o 
   9   2   7      174.32      161.55     22.46 o 
  10   2   7       54.94       54.39      6.24 o 
  11   2   7      126.99      133.60     18.72 o 
  12   2   7       18.35       21.88      3.74 o 
  13   2   7       13.88       15.79      2.40 o 
  14   2   7       34.89       41.39      4.37 o 
  15   2   7      362.38      376.21     33.07 o 
   1   3   7     1080.62     1003.36    148.52 o 
   2   3   7     2466.40     2396.63    340.09 o 
   3   3   7      150.60      147.27      6.24 o 
   4   3   7      455.59      443.50     66.77 o 
   5   3   7     1663.49     1794.63    258.34 o 
   6   3   7      134.57      141.75     16.22 o 
   7   3   7        0.36        7.49      4.41 o 
   8   3   7       44.30       55.90      9.36 o 
   9   3   7        0.20       11.23      4.79 o 
  10   3   7      157.70      166.17     36.19 o 
  11   3   7       25.11       25.97      3.12 o 
  12   3   7       45.64       47.39      7.49 o 
  13   3   7        1.47       -4.08      6.57 o 
  14   3   7        0.11        6.24      7.49 o 
  15   3   7        2.13        3.08      7.46 o 
   0   4   7        0.60        5.62      3.53 o 
   1   4   7      228.15      241.01     27.46 o 
   2   4   7        8.39       14.61      3.12 o 
   3   4   7       52.08       46.03      4.99 o 
   4   4   7       34.42       33.62      6.86 o 
   5   4   7       31.03       35.79      4.37 o 
   6   4   7       47.26       39.56      3.12 o 
   7   4   7       42.70       54.82     11.23 o 
   8   4   7        0.89        3.06      4.79 o 
   9   4   7      138.76      121.69     19.34 o 
  10   4   7       54.86       50.63      8.11 o 
  11   4   7       12.50       18.52      7.49 o 
  12   4   7        7.31        1.25      6.18 o 
  13   4   7        0.32       -7.06      7.06 o 
  14   4   7        0.78        0.00     10.61 o 
  15   4   7        0.25        3.05     10.61 o 
   1   5   7      197.57      206.58     14.35 o 
   2   5   7     1104.26     1099.30    157.88 o 
   3   5   7      150.54      144.08     24.34 o 
   4   5   7      105.65      113.89     21.22 o 
   5   5   7       49.74       40.91      6.24 o 
   6   5   7       25.49       23.11      1.76 o 
   7   5   7      138.58      137.42     14.35 o 
   8   5   7       19.59       15.93      2.40 o 
   9   5   7       24.85       11.23      5.69 o 
  10   5   7      284.87      274.41     73.63 o 
  11   5   7        6.85        5.76      5.69 o 
  12   5   7       53.62       51.66      4.99 o 
  13   5   7       17.89       21.03      2.44 o 
  14   5   7        1.76        8.89      8.74 o 
   0   6   7      274.65      265.85     13.10 o 
   1   6   7      150.83      175.62      6.86 o 
   2   6   7       24.38       22.74      2.50 o 
   3   6   7        5.89        3.74      4.41 o 
   4   6   7        5.19        1.25      4.41 o 
   5   6   7      186.86      209.96     44.31 o 
   6   6   7       94.85       94.20     11.23 o 
   7   6   7       23.68       27.68      2.50 o 
   8   6   7      369.80      319.15      9.36 o 
   9   6   7       12.96       14.98      2.40 o 
  10   6   7       23.68       20.10      6.86 o 
  11   6   7      175.15      151.84     24.96 o 
  12   6   7      161.23      146.05      9.36 o 
  13   6   7       13.79        5.65     11.23 o 
  14   6   7       24.35       16.22      8.35 o 
   1   7   7       11.10        3.74      6.86 o 
   2   7   7        3.03        3.12      4.41 o 
   3   7   7        0.18        1.47      4.79 o 
   4   7   7      509.71      468.77     54.29 o 
   5   7   7      298.00      289.26     27.46 o 
   6   7   7       65.60       67.51      5.62 o 
   7   7   7       37.59       38.94      7.49 o 
   8   7   7        1.12        5.66      5.69 o 
   9   7   7        7.96       13.10      6.18 o 
  10   7   7        0.06       -2.66      6.86 o 
  11   7   7       10.33       18.12      1.76 o 
  12   7   7        0.98       -2.96      6.90 o 
  13   7   7        0.67       -5.82      7.80 o 
   0   8   7      292.81      272.94      8.11 o 
   1   8   7       68.06       54.35      1.87 o 
   2   8   7      271.74      223.55      7.46 o 
   3   8   7        9.16       12.69      2.37 o 
   4   8   7        0.63        5.76      5.69 o 
   5   8   7       15.15       15.35      3.74 o 
   6   8   7        1.03       -1.25      6.24 o 
   7   8   7       35.34       48.71      5.62 o 
   8   8   7       12.92       16.87      1.76 o 
   9   8   7        0.41        0.62      6.18 o 
  10   8   7        0.26       -7.49      9.98 o 
  11   8   7        5.54       -4.99      7.06 o 
  12   8   7        2.75       -1.25      7.94 o 
   1   9   7      111.94       99.52      7.49 o 
   2   9   7       21.86       14.62      2.37 o 
   3   9   7       13.36       20.62     10.61 o 
   4   9   7       60.21       58.36      4.37 o 
   5   9   7       17.72       23.98      2.50 o 
   6   9   7       24.17       26.85      1.76 o 
   7   9   7       25.49       22.08      2.50 o 
   8   9   7      180.62      186.80     10.61 o 
   9   9   7       38.63       63.03      6.24 o 
  10   9   7        8.02        1.39      7.46 o 
   0  10   7       70.46       71.64      2.08 o 
   1  10   7       49.97       44.38      1.87 o 
   2  10   7       58.46       56.96      3.12 o 
   3  10   7        0.01        1.25      6.18 o 
   4  10   7        0.72        1.87      6.18 o 
   5  10   7      154.18      155.06      4.79 o 
   6  10   7       16.84        4.99      7.06 o 
   7  10   7      155.11      150.23      9.98 o 
   8  10   7        0.18       -3.12     10.61 o 
   9  10   7       73.28       87.00      8.74 o 
   1  11   7        3.79        8.74      6.18 o 
   2  11   7        1.70        2.50      8.74 o 
   3  11   7       95.32      105.49      2.65 o 
   4  11   7        4.19        9.43      4.37 o 
   5  11   7       28.72       13.73      7.46 o 
   6  11   7       43.84       48.71      2.65 o 
   0  12   7        1.32        1.87      8.11 o 
   1  12   7       80.15       83.79      3.74 o 
   2  12   7        0.33        1.87      7.06 o 
   0   0   8     5655.34     6076.59   1148.81 o 
   1   0   8     4835.16     5174.05   1017.14 o 
   2   0   8     4989.17     5399.09   1263.00 o 
   3   0   8        9.16       15.91      3.74 o 
   4   0   8       84.65       95.14     25.58 o 
   5   0   8       32.48       36.61     13.73 o 
   6   0   8        2.31        5.55      3.90 o 
   7   0   8      169.93      185.03     40.56 o 
   8   0   8       16.60       27.17      8.11 o 
   9   0   8      154.71      137.19     29.33 o 
  10   0   8       71.27       73.43     14.35 o 
  11   0   8      881.99      845.13    117.94 o 
  12   0   8        3.65        4.49      7.49 o 
  13   0   8        0.07       -6.90      6.90 o 
  14   0   8       96.98      108.56      8.11 o 
  15   0   8       81.28       85.60     13.73 o 
   1   1   8      200.47      246.32     46.18 o 
   2   1   8        5.34        2.50      3.90 o 
   3   1   8      581.19      686.60    142.28 o 
   4   1   8      163.14      157.55     33.07 o 
   5   1   8      192.08      238.59     73.01 o 
   6   1   8        0.01        2.50      3.74 o 
   7   1   8        1.00        0.62      4.41 o 
   8   1   8      488.13      524.74     97.35 o 
   9   1   8      667.49      715.72    127.30 o 
  10   1   8      386.78      375.36     53.04 o 
  11   1   8      107.61      102.65     12.48 o 
  12   1   8      380.92      353.93     46.80 o 
  13   1   8        0.08       13.06      6.57 o 
  14   1   8       22.61       18.23      4.99 o 
  15   1   8      102.11      102.95     13.73 o 
   0   2   8      377.74      327.55     56.79 o 
   1   2   8     1753.16     1800.69    232.76 o 
   2   2   8        7.42        8.11      3.53 o 
   3   2   8       40.14       44.32     11.86 o 
   4   2   8       34.16       37.74      9.36 o 
   5   2   8      115.04      113.21     24.34 o 
   6   2   8       88.74       87.51     14.98 o 
   7   2   8       25.18       30.40      5.62 o 
   8   2   8       48.57       50.63      8.11 o 
   9   2   8       10.47       16.54      3.74 o 
  10   2   8       90.37      105.75     15.60 o 
  11   2   8        6.44        5.41      3.74 o 
  12   2   8      139.92      122.65     14.35 o 
  13   2   8       57.38       46.29      6.86 o 
  14   2   8        9.26       11.38      7.46 o 
  15   2   8        4.67        8.51      3.51 o 
   1   3   8        6.23        6.24      3.53 o 
   2   3   8      130.62      116.92     16.85 o 
   3   3   8      161.44      129.32     21.84 o 
   4   3   8        1.03        3.74      3.74 o 
   5   3   8      489.18      575.65     89.23 o 
   6   3   8       87.35       78.48     16.85 o 
   7   3   8       20.98       21.14      5.62 o 
   8   3   8       29.93       32.82      5.62 o 
   9   3   8      107.80      138.37     37.44 o 
  10   3   8       52.50       53.12      9.98 o 
  11   3   8       14.31       18.72      5.62 o 
  12   3   8        0.58       -2.50     11.23 o 
  13   3   8       90.53       89.35      9.98 o 
  14   3   8       26.78       35.30     10.61 o 
  15   3   8       33.64       43.56     17.47 o 
   0   4   8      597.33      542.32     71.14 o 
   1   4   8       45.91       29.57      4.99 o 
   2   4   8        1.17        8.11      3.53 o 
   3   4   8      111.53      128.04     14.98 o 
   4   4   8       33.93       42.22     10.61 o 
   5   4   8      381.33      388.20     68.64 o 
   6   4   8      100.60      100.89     22.46 o 
   7   4   8      320.91      347.97     48.05 o 
   8   4   8        1.57       -3.74      5.29 o 
   9   4   8        0.74       -4.37      5.29 o 
  10   4   8       51.55       57.11      9.36 o 
  11   4   8        0.55        0.83      2.40 o 
  12   4   8       15.31        8.74      7.49 o 
  13   4   8       73.74       72.68      8.11 o 
  14   4   8        2.20       -0.81      7.46 o 
   1   5   8       22.68       23.24      1.87 o 
   2   5   8       59.18       59.15      9.98 o 
   3   5   8       46.04       60.32      4.99 o 
   4   5   8       91.29       84.05      9.36 o 
   5   5   8       42.31       51.04      7.49 o 
   6   5   8        5.35       12.48      5.29 o 
   7   5   8      189.76      192.56     21.84 o 
   8   5   8        2.01        0.00      7.49 o 
   9   5   8       19.47       12.48      5.29 o 
  10   5   8       38.75       32.13      3.12 o 
  11   5   8        0.16       -6.57      6.57 o 
  12   5   8        5.82       -3.74      7.06 o 
  13   5   8        3.46       -2.28      7.46 o 
  14   5   8       15.78       25.27      3.74 o 
   0   6   8       46.08       43.28      3.12 o 
   1   6   8      220.09      239.56     25.58 o 
   2   6   8       51.41       50.25      6.86 o 
   3   6   8       23.58       25.96      4.99 o 
   4   6   8       11.80       12.00      5.62 o 
   5   6   8        0.37       -4.37      5.29 o 
   6   6   8        0.02       -1.25      7.49 o 
   7   6   8       74.20       66.86      9.36 o 
   8   6   8       18.52       17.98      4.37 o 
   9   6   8       30.38       24.74      3.12 o 
  10   6   8       85.28      104.81     20.59 o 
  11   6   8        9.88        5.49      6.57 o 
  12   6   8        4.28        6.24      7.06 o 
  13   6   8       17.90       23.86     14.98 o 
   1   7   8       21.98       23.91      4.37 o 
   2   7   8        0.02       -5.29      5.29 o 
   3   7   8      129.00      138.06     16.22 o 
   4   7   8      186.63      189.20     14.35 o 
   5   7   8      719.54      776.72    108.58 o 
   6   7   8      132.72      115.89     11.23 o 
   7   7   8      102.89       95.02     13.10 o 
   8   7   8      233.50      231.72     36.82 o 
   9   7   8        1.81        1.87      6.18 o 
  10   7   8       19.17       20.83     10.61 o 
  11   7   8       27.03       21.22      2.08 o 
  12   7   8        6.72        7.41      7.46 o 
   0   8   8      151.30      150.29     13.10 o 
   1   8   8       16.86       10.94      1.87 o 
   2   8   8      155.06      144.22     16.22 o 
   3   8   8      225.52      203.47     14.98 o 
   4   8   8      256.69      250.66     28.70 o 
   5   8   8       75.53       67.51      8.74 o 
   6   8   8      170.90      160.26     21.22 o 
   7   8   8        3.27       -1.25     12.48 o 
   8   8   8       32.06       31.20      1.76 o 
   9   8   8       11.86       11.75      2.50 o 
  10   8   8        7.77       11.60      7.46 o 
  11   8   8       25.54       30.64      8.74 o 
   1   9   8        2.83        1.25      5.29 o 
   2   9   8        0.00       -2.69      5.69 o 
   3   9   8       83.76       94.52      3.00 o 
   4   9   8       16.64       10.65      6.24 o 
   5   9   8        0.01        8.74      5.29 o 
   6   9   8      105.17      118.50      9.36 o 
   7   9   8      144.66      144.90     13.10 o 
   8   9   8        0.16       -3.12      7.06 o 
   9   9   8        7.23       14.35      7.06 o 
  10   9   8        1.16       -4.63      7.46 o 
   0  10   8       24.79       28.09      1.76 o 
   1  10   8        0.12        1.54      5.69 o 
   2  10   8        1.44       -3.12     13.10 o 
   3  10   8        5.73        6.24      7.06 o 
   4  10   8       10.03        4.37      7.06 o 
   5  10   8        2.78        2.25      3.74 o 
   6  10   8        2.56        8.11      7.06 o 
   7  10   8       48.13       54.47      3.12 o 
   8  10   8        4.24        0.59      9.98 o 
   1  11   8        3.62        3.12      7.06 o 
   2  11   8       10.32       -7.46      7.46 o 
   3  11   8       20.17       13.73      2.50 o 
   4  11   8        1.95       -7.06      7.06 o 
   5  11   8       83.03       88.73      8.11 o 
   1   1   9        7.58        8.28      3.12 o 
   2   1   9      253.65      280.61     46.80 o 
   3   1   9      116.28      122.03     38.69 o 
   4   1   9        3.90        7.35      3.90 o 
   5   1   9      183.71      190.85     44.31 o 
   6   1   9        7.03        6.92      0.88 o 
   7   1   9      198.92      191.46     43.68 o 
   8   1   9      131.88      130.63     24.96 o 
   9   1   9       85.96       90.51     14.98 o 
  10   1   9      426.40      428.56     91.73 o 
  11   1   9       46.90       47.39      7.49 o 
  12   1   9       80.78       81.90     10.61 o 
  13   1   9      167.04      163.26     17.47 o 
  14   1   9       34.55       32.90      2.50 o 
  15   1   9       42.68       44.15      6.86 o 
   0   2   9      801.37      844.81    109.83 o 
   1   2   9       11.84        9.98      1.22 o 
   2   2   9        0.91        7.49      3.90 o 
   3   2   9      708.92      752.11    126.05 o 
   4   2   9       15.10       25.86      8.74 o 
   5   2   9        6.28        4.58      2.50 o 
   6   2   9        5.13        6.13      4.79 o 
   7   2   9        4.44        1.43      2.32 o 
   8   2   9       48.92       71.14      3.74 o 
   9   2   9        7.83        8.46      2.37 o 
  10   2   9       19.65       23.09      3.74 o 
  11   2   9        5.23       -4.37      6.18 o 
  12   2   9        6.05       10.40      6.57 o 
  13   2   9       24.90       20.49      4.99 o 
  14   2   9        0.01       -5.80     13.10 o 
   1   3   9        4.76        3.12      3.53 o 
   2   3   9      413.49      413.82     49.30 o 
   3   3   9        7.44       -1.25      4.41 o 
   4   3   9       97.45       79.61      9.98 o 
   5   3   9        7.14       11.08      1.25 o 
   6   3   9        9.21       10.55      4.79 o 
   7   3   9      342.94      363.58     56.16 o 
   8   3   9        7.60        7.49      5.29 o 
   9   3   9       20.08       24.80      8.11 o 
  10   3   9        8.49        4.70      5.69 o 
  11   3   9        2.08        4.37      6.18 o 
  12   3   9       27.56       25.46      4.99 o 
  13   3   9        0.02       -7.46      7.46 o 
  14   3   9        5.89       10.06      7.46 o 
   0   4   9        0.40        1.25      3.53 o 
   1   4   9      170.21      140.29      9.98 o 
   2   4   9        5.47        7.26      1.25 o 
   3   4   9       17.73       18.63      3.12 o 
   4   4   9       10.23       12.41      4.37 o 
   5   4   9        4.10        5.56      6.24 o 
   6   4   9       53.04       61.14     11.23 o 
   7   4   9      178.43      199.58     61.15 o 
   8   4   9        1.62       -5.69      5.69 o 
   9   4   9        1.88        2.50      5.29 o 
  10   4   9       40.10       43.51     15.60 o 
  11   4   9       10.63        8.56      5.99 o 
  12   4   9       12.97        9.09      3.12 o 
  13   4   9        7.51       -2.81      6.90 o 
  14   4   9        2.75       -7.90     14.98 o 
   1   5   9        4.55        6.24      4.41 o 
   2   5   9      155.47      149.07     18.10 o 
   3   5   9        0.02        6.86      4.41 o 
   4   5   9       43.00       44.74      4.37 o 
   5   5   9       14.22       12.77      3.12 o 
   6   5   9     1109.09     1141.69    172.23 o 
   7   5   9       13.38        7.68      5.69 o 
   8   5   9       12.52       14.35      6.18 o 
   9   5   9       93.87       81.91     19.34 o 
  10   5   9       69.77       58.72     11.23 o 
  11   5   9        0.86       -0.92      6.57 o 
  12   5   9        7.11        3.37      3.44 o 
  13   5   9        4.74        0.14     12.48 o 
   0   6   9      177.30      170.19     14.35 o 
   1   6   9      171.09      149.21     10.61 o 
   2   6   9       96.80       92.35     14.98 o 
   3   6   9       21.90       26.45      2.50 o 
   4   6   9     1489.50     1448.45    171.60 o 
   5   6   9       69.29       74.67      8.74 o 
   6   6   9      278.53      309.92     70.51 o 
   7   6   9        7.74       11.42      5.69 o 
   8   6   9       14.44        8.32      2.40 o 
   9   6   9       92.45       94.67      9.98 o 
  10   6   9       66.13       65.47     16.85 o 
  11   6   9        0.71       -7.06      7.06 o 
  12   6   9        5.90        9.65      5.62 o 
   1   7   9       26.64       31.84      1.76 o 
   2   7   9       40.73       41.89      1.87 o 
   3   7   9       24.95       21.22      1.76 o 
   4   7   9       21.11       20.30      4.37 o 
   5   7   9        3.69        1.44     10.61 o 
   6   7   9      376.45      361.12     84.87 o 
   7   7   9      135.77      128.20     13.73 o 
   8   7   9      143.94      142.66     26.21 o 
   9   7   9        0.87       -0.33      6.57 o 
  10   7   9        0.24       -5.62      8.11 o 
  11   7   9        3.56       -3.12      9.36 o 
   0   8   9       72.87       68.73      2.50 o 
   1   8   9       17.88       23.57      4.99 o 
   2   8   9        0.21        3.12      2.37 o 
   3   8   9      106.85      100.26     13.73 o 
   4   8   9       64.79       58.83      5.62 o 
   5   8   9        9.09        6.24      6.18 o 
   6   8   9        0.41        3.12      6.18 o 
   7   8   9       42.71       35.84      3.12 o 
   8   8   9        4.60       12.73      6.57 o 
   9   8   9        3.43        6.79      6.90 o 
  10   8   9        3.12        1.10     13.10 o 
   1   9   9        1.98       -6.18      6.18 o 
   2   9   9       55.16       57.21     11.23 o 
   3   9   9       40.52       44.25      4.99 o 
   4   9   9       17.11       15.63      1.76 o 
   5   9   9        9.41        8.74      6.18 o 
   6   9   9       44.94       39.56      3.12 o 
   7   9   9       14.17       12.97      2.42 o 
   8   9   9        2.35        8.74      7.46 o 
   9   9   9       48.17       50.24      8.74 o 
   0  10   9      198.18      195.34      5.69 o 
   1  10   9       48.27       40.09      2.50 o 
   2  10   9       15.87        9.98      7.06 o 
   3  10   9       35.75       38.10      6.86 o 
   4  10   9        1.09        5.66      6.57 o 
   5  10   9        0.01        3.74      5.62 o 
   6  10   9        2.96       -0.62      7.06 o 
   7  10   9       11.29        6.24      7.46 o 
   1  11   9       30.94       32.50      1.76 o 
   2  11   9       23.69       32.08      2.08 o 
   3  11   9        3.08       -5.51     12.48 o 
   4  11   9        7.80       11.23      7.06 o 
   0   0  10     2453.19     2730.63    294.53 o 
   1   0  10      385.73      413.97     64.27 o 
   2   0  10        3.32        3.12      8.11 o 
   3   0  10       77.59       75.62     12.48 o 
   4   0  10       66.15       75.61     24.96 o 
   5   0  10      205.92      279.10     87.36 o 
   6   0  10       71.40       70.72     16.22 o 
   7   0  10       12.69        8.74      5.29 o 
   8   0  10      149.10      150.13     42.43 o 
   9   0  10       88.89      106.15     23.09 o 
  10   0  10       62.46       59.93     13.73 o 
  11   0  10      199.33      187.62     32.45 o 
  12   0  10       99.38       92.42     16.85 o 
  13   0  10      153.47      146.81     33.07 o 
  14   0  10        6.92       11.38      4.99 o 
   1   1  10      227.74      262.11     34.94 o 
   2   1  10       29.66       35.24      5.62 o 
   3   1  10       21.08       19.53      1.87 o 
   4   1  10      212.31      219.46     30.58 o 
   5   1  10      359.53      434.07    117.31 o 
   6   1  10        0.58       -4.79      4.79 o 
   7   1  10        2.60        2.18      3.12 o 
   8   1  10       24.44       30.40      5.62 o 
   9   1  10       77.29       76.96     15.60 o 
  10   1  10      203.85      204.63     50.55 o 
  11   1  10        7.90       11.23      6.18 o 
  12   1  10       51.11       47.96      8.74 o 
  13   1  10       27.80       23.37      4.37 o 
  14   1  10       24.73       21.05      3.59 o 
   0   2  10       41.52       34.44      4.99 o 
   1   2  10       46.07       60.81     11.23 o 
   2   2  10      226.77      257.30     36.19 o 
   3   2  10       45.72       56.02     11.23 o 
   4   2  10       92.37       82.63     16.85 o 
   5   2  10       24.68       26.45      2.50 o 
   6   2  10      126.85      113.36     23.09 o 
   7   2  10       22.29       26.21      7.49 o 
   8   2  10       20.10       22.71      4.37 o 
   9   2  10       29.16       31.20      4.37 o 
  10   2  10       23.15       21.38      6.24 o 
  11   2  10        3.67        7.49      8.74 o 
  12   2  10       40.71       43.19      7.49 o 
  13   2  10        0.48       -7.46      7.46 o 
  14   2  10        0.49       -2.50      7.80 o 
   1   3  10      223.87      234.77     21.84 o 
   2   3  10        2.46       -4.41      4.41 o 
   3   3  10       97.03       94.78     14.98 o 
   4   3  10       15.71       10.48      2.37 o 
   5   3  10      356.71      385.93     68.02 o 
   6   3  10        3.67       -1.87      5.29 o 
   7   3  10        6.80        6.86      5.29 o 
   8   3  10       22.15       27.31      8.74 o 
   9   3  10        0.00       -5.69      5.69 o 
  10   3  10       86.59       87.50     19.34 o 
  11   3  10       46.84       46.28      9.36 o 
  12   3  10       43.66       42.27      4.99 o 
  13   3  10       14.67       14.40      3.12 o 
  14   3  10        3.67        8.74     11.23 o 
   0   4  10      526.62      546.31     87.36 o 
   1   4  10        1.48        3.74      1.22 o 
   2   4  10       13.27       11.37      1.25 o 
   3   4  10       17.29       20.70      7.49 o 
   4   4  10       39.83       40.14      7.49 o 
   5   4  10      276.25      260.38     31.07 o 
   6   4  10        0.21        6.86      5.62 o 
   7   4  10      226.57      243.67     46.80 o 
   8   4  10      228.18      226.93     57.41 o 
   9   4  10       41.97       40.51      6.86 o 
  10   4  10       12.75        8.74      6.18 o 
  11   4  10      160.61      143.92     27.46 o 
  12   4  10       19.58       23.29      2.08 o 
  13   4  10       82.92       78.96     14.35 o 
   1   5  10      147.59      139.35     23.09 o 
   2   5  10      243.09      219.25     22.46 o 
   3   5  10      177.65      184.14     43.06 o 
   4   5  10       25.59       20.33      4.37 o 
   5   5  10       17.31       13.63      5.69 o 
   6   5  10       49.53       59.61      7.49 o 
   7   5  10       32.38       34.73     13.10 o 
   8   5  10      192.90      191.66     39.94 o 
   9   5  10       50.61       62.65     17.47 o 
  10   5  10       48.02       44.96      8.11 o 
  11   5  10        2.31       -1.25      9.98 o 
  12   5  10        0.29       -7.49      9.98 o 
   0   6  10       94.26       92.78      6.24 o 
   1   6  10       31.70       27.54      4.37 o 
   2   6  10       11.41        4.06      3.12 o 
   3   6  10       20.75       22.29      3.12 o 
   4   6  10       83.91       92.79     16.22 o 
   5   6  10       24.94       23.09      3.74 o 
   6   6  10      135.13      130.60     29.33 o 
   7   6  10       84.59       86.27     18.72 o 
   8   6  10        7.89        4.99      8.74 o 
   9   6  10       61.34       56.94     10.61 o 
  10   6  10        8.48        8.24      3.74 o 
  11   6  10        0.00        4.08      6.57 o 
  12   6  10        0.97       -0.88      7.46 o 
   1   7  10        1.45        6.24      6.86 o 
   2   7  10      222.99      209.68     29.33 o 
   3   7  10       16.65       16.22      3.12 o 
   4   7  10       92.94       71.93      9.36 o 
   5   7  10        2.16        1.58      6.57 o 
   6   7  10      737.13      684.86    107.95 o 
   7   7  10      221.83      239.17     23.09 o 
   8   7  10       18.57       20.91      2.42 o 
   9   7  10       16.47       21.51      2.50 o 
  10   7  10        0.72        1.87     10.61 o 
  11   7  10        9.35        8.94      4.37 o 
   0   8  10       38.75       36.19      2.50 o 
   1   8  10        6.10        2.88      5.69 o 
   2   8  10        1.25        3.12      5.62 o 
   3   8  10      118.22      111.96     13.10 o 
   4   8  10      351.06      339.92     53.67 o 
   5   8  10        3.49        5.66      6.57 o 
   6   8  10       15.26        6.86      7.06 o 
   7   8  10        2.15       -3.58      6.57 o 
   8   8  10       14.48       11.23      7.06 o 
   9   8  10       24.73       26.70      2.50 o 
   1   9  10       54.60       51.20      1.76 o 
   2   9  10        2.35        0.00      8.74 o 
   3   9  10        9.19        9.36      6.18 o 
   4   9  10       91.11       82.57      7.49 o 
   5   9  10        0.45       -6.57      6.57 o 
   6   9  10       33.71       31.82      7.49 o 
   7   9  10        1.34       -7.46      7.46 o 
   8   9  10       15.76       14.13      2.44 o 
   0  10  10        2.87        3.49      2.42 o 
   1  10  10        7.59        1.87      9.36 o 
   2  10  10        0.24       -0.62     11.86 o 
   3  10  10       13.04        7.32      6.86 o 
   4  10  10        0.67       -1.58      6.57 o 
   5  10  10        0.67       -7.49      7.49 o 
   1   1  11      173.06      174.22     25.58 o 
   2   1  11      153.05      149.74     21.84 o 
   3   1  11        1.19       -2.27      4.79 o 
   4   1  11      286.82      319.40     60.53 o 
   5   1  11       96.26      103.72     18.72 o 
   6   1  11       87.69       82.54     23.09 o 
   7   1  11       50.44       57.75     12.48 o 
   8   1  11       23.85       30.78      4.99 o 
   9   1  11      291.80      310.63     66.77 o 
  10   1  11        2.11       11.23      6.18 o 
  11   1  11       25.05       27.58      4.99 o 
  12   1  11       24.09       23.71      2.50 o 
  13   1  11        1.24       -0.07      7.46 o 
   0   2  11       32.51       20.97      5.62 o 
   1   2  11      302.76      281.60     28.70 o 
   2   2  11        5.40        2.85      3.74 o 
   3   2  11        9.18        6.86      4.41 o 
   4   2  11       88.63       85.01     14.35 o 
   5   2  11      192.67      198.85     41.18 o 
   6   2  11       11.93       28.16      8.11 o 
   7   2  11      407.03      437.71     82.99 o 
   8   2  11       16.03       19.14      3.74 o 
   9   2  11       44.71       45.43      8.74 o 
  10   2  11       11.08       17.09      3.74 o 
  11   2  11       96.78      102.95     19.97 o 
  12   2  11       23.38       23.34      2.08 o 
  13   2  11       35.73       42.89     11.86 o 
   1   3  11       25.90       23.91      4.37 o 
   2   3  11       36.74       26.74      3.74 o 
   3   3  11      584.07      555.36     81.12 o 
   4   3  11       45.84       45.43      8.74 o 
   5   3  11      292.77      291.64     56.16 o 
   6   3  11       34.32       38.10      6.86 o 
   7   3  11        6.13        7.99      4.99 o 
   8   3  11       42.15       44.96      7.49 o 
   9   3  11       13.42       17.95      3.74 o 
  10   3  11        3.17        6.41      6.57 o 
  11   3  11       48.34       55.40      4.37 o 
  12   3  11       54.52       57.16      7.49 o 
  13   3  11        0.01        4.02      7.80 o 
   0   4  11       41.32       49.87      9.36 o 
   1   4  11       29.40       23.78      1.76 o 
   2   4  11        8.45       11.44      3.12 o 
   3   4  11       12.74       17.86      3.12 o 
   4   4  11        0.01       -2.50      5.29 o 
   5   4  11       28.14       28.36      4.99 o 
   6   4  11       14.41       22.76      4.99 o 
   7   4  11        0.28       -6.24      6.24 o 
   8   4  11        0.67        9.12      5.69 o 
   9   4  11       10.74        0.83      6.57 o 
  10   4  11       13.63        8.65      6.57 o 
  11   4  11        1.20       -4.63      7.46 o 
  12   4  11        0.57       -7.49      7.49 o 
   1   5  11        0.24       -4.37      5.29 o 
   2   5  11       36.02       35.66      4.99 o 
   3   5  11      210.95      206.86     43.06 o 
   4   5  11      131.66      120.79     18.72 o 
   5   5  11        6.40       10.61      5.29 o 
   6   5  11        1.17       -5.47      6.24 o 
   7   5  11       22.27       28.70      2.50 o 
   8   5  11        3.10        1.08      6.86 o 
   9   5  11        0.34       -7.06      7.06 o 
  10   5  11       16.59       11.45      7.46 o 
  11   5  11       35.78       31.78      5.62 o 
  12   5  11        0.21        0.23      6.90 o 
   0   6  11        2.30       -4.37      5.29 o 
   1   6  11       18.15       15.84      7.49 o 
   2   6  11       11.15       10.23      3.12 o 
   3   6  11        2.95        2.81      5.62 o 
   4   6  11        3.38        4.80      5.69 o 
   5   6  11       26.40       28.87      8.11 o 
   6   6  11       12.39       18.34      2.40 o 
   7   6  11        1.53       -5.74      6.57 o 
   8   6  11       59.00       47.96     11.23 o 
   9   6  11        5.62       11.57      6.57 o 
  10   6  11       51.22       46.84      7.49 o 
  11   6  11       10.99        2.42      7.46 o 
   1   7  11       11.82       12.27      2.37 o 
   2   7  11       31.59       35.35      3.74 o 
   3   7  11       35.57       31.65      3.74 o 
   4   7  11      110.01      102.12     16.85 o 
   5   7  11       51.18       50.70      6.24 o 
   6   7  11        3.15       -1.50     14.98 o 
   7   7  11        3.94        9.07      6.57 o 
   8   7  11        3.17        0.62      7.06 o 
   9   7  11        5.92       14.98      6.90 o 
  10   7  11        0.46        9.10      7.46 o 
   0   8  11       12.31        9.36      6.18 o 
   1   8  11       26.12       26.33      4.37 o 
   2   8  11       53.90       48.80      2.50 o 
   3   8  11       21.70       22.74      2.50 o 
   4   8  11        0.03        6.86      6.18 o 
   5   8  11        3.47       -0.33      6.57 o 
   6   8  11       38.71       46.73      9.98 o 
   7   8  11        4.25       -1.58      6.57 o 
   8   8  11        3.74       10.61      8.11 o 
   1   9  11       34.54       42.27      4.37 o 
   2   9  11       23.13       18.27      2.50 o 
   3   9  11       12.77       17.62      5.62 o 
   4   9  11        6.96        9.57      6.57 o 
   5   9  11       29.18       31.15      6.24 o 
   6   9  11        5.26        1.76      7.46 o 
   7   9  11       12.02       19.38      3.55 o 
   0  10  11       59.84       58.90      3.74 o 
   1  10  11        0.79       -1.87      7.06 o 
   2  10  11       22.84        5.62      7.94 o 
   3  10  11       16.32       15.12      7.46 o 
   0   0  12      208.17      164.26     27.46 o 
   1   0  12      480.88      456.30     71.14 o 
   2   0  12      999.77     1045.98    177.84 o 
   3   0  12      172.91      177.35     36.19 o 
   4   0  12        0.01        1.70      4.99 o 
   5   0  12       27.67       30.06      6.24 o 
   6   0  12       44.53       41.76     11.86 o 
   7   0  12       68.49       80.28     17.47 o 
   8   0  12       24.62       23.86      7.49 o 
   9   0  12        0.78       -6.57      6.57 o 
  10   0  12       65.08       71.77     16.85 o 
  11   0  12      189.88      173.51     44.93 o 
  12   0  12       51.93       62.48     14.98 o 
  13   0  12        3.88        9.71      8.74 o 
   1   1  12       18.67       18.83      4.37 o 
   2   1  12       64.59       84.50     19.34 o 
   3   1  12       56.78       58.93     12.48 o 
   4   1  12       15.48       22.17      6.86 o 
   5   1  12      147.76      150.86     43.68 o 
   6   1  12        9.37       13.10      7.49 o 
   7   1  12       19.08       26.21      7.49 o 
   8   1  12      274.23      272.28     63.03 o 
   9   1  12      133.47      137.32     24.34 o 
  10   1  12        6.49        9.82      6.57 o 
  11   1  12        9.39       12.85      7.46 o 
  12   1  12      130.48      119.22     25.58 o 
  13   1  12        8.45       17.47     12.48 o 
   0   2  12       72.71       84.78      8.74 o 
   1   2  12      125.95      101.89     21.22 o 
   2   2  12      107.00      107.68     12.48 o 
   3   2  12       22.35       30.24      8.74 o 
   4   2  12       44.17       47.81      6.86 o 
   5   2  12        5.55        3.07      5.69 o 
   6   2  12        0.07       -3.36      5.69 o 
   7   2  12        0.01       -5.69      5.69 o 
   8   2  12       11.92        5.41      6.57 o 
   9   2  12       30.47       32.50      8.74 o 
  10   2  12        0.65        0.00      7.06 o 
  11   2  12        0.23        2.65      6.90 o 
  12   2  12       20.31       20.97      4.37 o 
   1   3  12        0.89       -5.29      5.29 o 
   2   3  12       67.20       64.82     16.22 o 
   3   3  12       33.61       41.72      6.86 o 
   4   3  12       28.86       38.11      4.99 o 
   5   3  12      213.12      227.64     56.79 o 
   6   3  12        1.90        4.22      6.24 o 
   7   3  12        7.07        2.77      2.40 o 
   8   3  12       12.79       18.63      3.12 o 
   9   3  12        3.71        0.08      8.11 o 
  10   3  12       16.96       16.02      7.49 o 
  11   3  12       26.29       32.70      9.98 o 
  12   3  12       33.07       35.06      8.11 o 
   0   4  12      337.68      288.54     32.45 o 
   1   4  12       69.36       69.50     13.73 o 
   2   4  12       12.51       14.60      1.87 o 
   3   4  12       10.30        7.97      5.69 o 
   4   4  12       90.70       87.61     16.85 o 
   5   4  12       84.44       89.94     13.10 o 
   6   4  12        0.10        2.40      6.86 o 
   7   4  12       40.62       46.85     10.61 o 
   8   4  12       14.58       21.72      3.74 o 
   9   4  12       25.26       20.76      1.87 o 
  10   4  12        0.00        2.50      7.49 o 
  11   4  12       26.78       32.36      6.24 o 
   1   5  12       21.66       20.30      4.37 o 
   2   5  12        7.84        0.00      5.29 o 
   3   5  12       36.50       41.85      8.74 o 
   4   5  12        7.40       -2.59      5.69 o 
   5   5  12        0.06        0.67      8.74 o 
   6   5  12       33.36       37.27      6.24 o 
   7   5  12       36.19       36.06      6.24 o 
   8   5  12       36.03       34.85      6.24 o 
   9   5  12       13.15        9.98      2.44 o 
  10   5  12        7.58       -2.50     10.61 o 
  11   5  12        6.45       -4.16      7.80 o 
   0   6  12      109.73       96.19      4.99 o 
   1   6  12        2.89       -0.62      8.11 o 
   2   6  12       65.09       61.56      7.49 o 
   3   6  12        7.79       12.58      5.69 o 
   4   6  12        2.33        4.58      2.40 o 
   5   6  12        2.42        1.80      2.40 o 
   6   6  12        0.00       -0.62      6.18 o 
   7   6  12        6.65        8.24      7.49 o 
   8   6  12       46.48       41.97      9.98 o 
   9   6  12        0.07        1.25      7.06 o 
  10   6  12        0.66        7.80      6.90 o 
   1   7  12       10.85       10.27      5.69 o 
   2   7  12       21.79       19.85      3.12 o 
   3   7  12       24.11       21.51      2.50 o 
   4   7  12      161.80      170.42     27.46 o 
   5   7  12      167.86      155.71     23.09 o 
   6   7  12        2.90        3.08      6.57 o 
   7   7  12        9.92        7.83      4.37 o 
   8   7  12       62.80       55.80      9.36 o 
   9   7  12       25.34       29.05     10.61 o 
   0   8  12       11.97        9.59      2.42 o 
   1   8  12       41.89       46.57     11.23 o 
   2   8  12       39.62       41.53      3.74 o 
   3   8  12       57.96       55.40      4.37 o 
   4   8  12        4.59        4.99      9.98 o 
   5   8  12        5.30        8.65      6.57 o 
   6   8  12      115.23      102.69     14.98 o 
   7   8  12        3.58        3.47      7.80 o 
   1   9  12        3.19        1.83      6.57 o 
   2   9  12        0.01        7.65      6.57 o 
   3   9  12       52.48       56.11      5.62 o 
   4   9  12       10.26       14.46      7.46 o 
   5   9  12        0.06       -7.94      7.94 o 
   1   1  13      102.33       97.63     14.35 o 
   2   1  13        4.88        9.36      5.62 o 
   3   1  13       26.32       32.32      9.98 o 
   4   1  13        2.21        2.21      5.69 o 
   5   1  13       17.65       29.72      9.98 o 
   6   1  13       35.26       47.39      7.49 o 
   7   1  13      128.05      126.44     38.06 o 
   8   1  13        4.98        9.98      5.99 o 
   9   1  13       67.81       75.52     17.47 o 
  10   1  13       87.19       90.04     21.22 o 
  11   1  13        0.41        2.50      3.74 o 
  12   1  13       17.06        9.66      8.35 o 
   0   2  13       99.68      100.91     16.85 o 
   1   2  13       48.97       50.42      4.99 o 
   2   2  13        3.27       10.55      4.79 o 
   3   2  13       36.68       40.81     11.23 o 
   4   2  13       38.49       43.61      9.98 o 
   5   2  13        0.01       -5.69      5.69 o 
   6   2  13        8.83       12.48      2.40 o 
   7   2  13        0.03       -6.18      6.18 o 
   8   2  13        9.75       12.65      6.57 o 
   9   2  13       15.65       22.68      6.24 o 
  10   2  13        2.50        2.94      7.46 o 
  11   2  13        1.08        0.81      7.49 o 
   1   3  13      106.85      113.21     12.48 o 
   2   3  13        4.27       -6.24     13.73 o 
   3   3  13       62.31       68.98     11.86 o 
   4   3  13        0.05        3.12      5.29 o 
   5   3  13        1.04        3.65      5.69 o 
   6   3  13        5.16        8.11      6.18 o 
   7   3  13        0.07        2.50      6.18 o 
   8   3  13        8.11        5.49      7.49 o 
   9   3  13        3.50        8.74      7.06 o 
  10   3  13        0.00        5.62      7.06 o 
  11   3  13        0.29       14.98      7.46 o 
   0   4  13        0.19        5.45      4.99 o 
   1   4  13        1.87       -7.49      7.49 o 
   2   4  13        0.25       -2.50      5.29 o 
   3   4  13        0.01       -1.25      5.29 o 
   4   4  13        5.52        8.35      5.69 o 
   5   4  13        4.61       12.29      5.69 o 
   6   4  13        6.77        4.99      6.18 o 
   7   4  13       34.22       43.75      7.49 o 
   8   4  13       26.67       23.51      3.12 o 
   9   4  13        0.01        4.24      6.57 o 
  10   4  13        4.22        4.84      8.74 o 
   1   5  13       70.20       63.56     11.23 o 
   2   5  13       25.68       17.81      4.99 o 
   3   5  13       14.68        2.83      6.57 o 
   4   5  13       13.01       11.86      6.18 o 
   5   5  13       76.24       82.77     19.97 o 
   6   5  13      198.23      199.47     43.68 o 
   7   5  13      113.77      116.67     24.34 o 
   8   5  13        6.27        2.50      7.46 o 
   9   5  13       48.34       53.97     10.61 o 
  10   5  13        2.17       -4.85      8.11 o 
   0   6  13        0.01       -0.48      5.69 o 
   1   6  13      107.24       95.38     13.73 o 
   2   6  13       12.78       20.73      9.98 o 
   3   6  13      176.53      172.35     32.45 o 
   4   6  13      276.29      249.89     36.19 o 
   5   6  13       10.32        1.25      9.98 o 
   6   6  13       85.54       91.16     13.10 o 
   7   6  13       21.79       28.84      7.49 o 
   8   6  13        2.16       -1.79      9.36 o 
   9   6  13        5.32        8.81      6.90 o 
   1   7  13       19.62       20.51      4.37 o 
   2   7  13        2.17        0.62     11.86 o 
   3   7  13        0.00        0.67      9.98 o 
   4   7  13       21.28        8.66      7.46 o 
   5   7  13        6.23       -1.25     10.61 o 
   6   7  13       78.58       80.61     12.48 o 
   7   7  13       12.00       11.31      7.46 o 
   0   8  13        2.29       -8.74      8.74 o 
   1   8  13       15.71       13.13      1.76 o 
   2   8  13       12.65        7.49      7.06 o 
   3   8  13        1.54       -3.23      8.74 o 
   4   8  13       14.10       11.97      3.74 o 
   5   8  13       13.56        1.12      8.35 o 
   1   9  13        0.05        2.57      7.46 o 
   2   9  13        9.03        5.87      7.46 o 
   0   0  14      106.03      117.98     16.85 o 
   1   0  14      115.51       98.32     21.22 o 
   2   0  14       99.98       97.81     14.98 o 
   3   0  14        7.46        3.55      5.69 o 
   4   0  14       10.81        7.49      5.69 o 
   5   0  14       43.95       52.45     11.23 o 
   6   0  14        6.09        9.40      2.42 o 
   7   0  14        0.37       -0.53      5.99 o 
   8   0  14       44.60       43.26     11.23 o 
   9   0  14       31.65       35.94      7.49 o 
  10   0  14       58.70       62.92     16.85 o 
  11   0  14       21.50       15.43      3.61 o 
   1   1  14       51.76       59.54      9.36 o 
   2   1  14       44.35       60.15     14.98 o 
   3   1  14        3.72       10.75      5.69 o 
   4   1  14       76.70       68.46     17.47 o 
   5   1  14       33.87       36.06      6.24 o 
   6   1  14       19.58       17.55      4.99 o 
   7   1  14        0.78        0.69      4.37 o 
   8   1  14        0.00       -3.23      7.46 o 
   9   1  14       36.00       38.35      7.49 o 
  10   1  14       26.41       31.82      9.36 o 
  11   1  14       10.64       12.48     12.48 o 
   0   2  14       38.85       46.72      4.99 o 
   1   2  14        2.09        0.62      6.18 o 
   2   2  14       71.26       73.33     10.61 o 
   3   2  14       63.58       65.47     16.85 o 
   4   2  14       44.43       62.40      2.50 o 
   5   2  14        7.16       -2.50      6.18 o 
   6   2  14        0.79        1.94      2.40 o 
   7   2  14        6.32        7.65      6.86 o 
   8   2  14        1.36       -4.13     11.86 o 
   9   2  14        7.58       -2.57      7.46 o 
  10   2  14        0.98       -0.73      8.74 o 
   1   3  14        8.92        7.01      5.69 o 
   2   3  14        3.20        6.14      6.86 o 
   3   3  14       44.00       48.61      7.49 o 
   4   3  14        4.80        9.54      2.40 o 
   5   3  14       32.33       32.58      9.36 o 
   6   3  14       20.13       21.60      5.62 o 
   7   3  14       13.02       16.64      4.99 o 
   8   3  14        1.34        0.39      8.11 o 
   9   3  14       19.02       14.54      3.74 o 
  10   3  14       13.09        8.74      2.08 o 
   0   4  14        9.12       10.56      5.69 o 
   1   4  14       50.05       57.75     12.48 o 
   2   4  14        2.97        4.80      5.69 o 
   3   4  14        1.85       12.58      5.69 o 
   4   4  14       62.26       62.01     11.23 o 
   5   4  14       25.16       25.54      4.99 o 
   6   4  14        1.26        4.41      6.57 o 
   7   4  14      105.39      113.46     19.97 o 
   8   4  14        2.58        3.82      9.36 o 
   9   4  14        5.91        4.55      7.49 o 
   1   5  14       11.65        1.87      6.18 o 
   2   5  14        4.96        9.31      5.69 o 
   3   5  14       91.02       89.94     13.10 o 
   4   5  14        1.66       -1.83      6.57 o 
   5   5  14        4.27       10.57      6.57 o 
   6   5  14        2.14       -6.31     11.86 o 
   7   5  14        0.00       -3.67      7.46 o 
   8   5  14       51.41       49.53      9.98 o 
   0   6  14        3.66        0.83      2.40 o 
   1   6  14        4.43       -5.16      6.86 o 
   2   6  14        0.70        1.33      6.57 o 
   3   6  14       12.71       11.83      2.50 o 
   4   6  14        9.11       16.81      7.46 o 
   5   6  14       12.19       11.41      8.11 o 
   6   6  14        2.61       -7.94      7.94 o 
   7   6  14       29.46       29.50      8.11 o 
   1   7  14        9.03       11.79      2.50 o 
   2   7  14       34.07       30.16      3.74 o 
   3   7  14        0.51       -7.46      7.46 o 
   4   7  14        6.65        0.59      9.98 o 
   5   7  14       35.05       35.85      3.12 o 
   0   8  14       48.90       54.69      9.36 o 
   1   8  14        3.35        8.74      7.06 o 
   2   8  14       14.75       14.04      8.11 o 
   3   8  14       91.69       92.82     12.48 o 
   1   1  15       73.89       68.98     11.86 o 
   2   1  15      119.48      133.03     23.09 o 
   3   1  15       31.21       38.64     11.23 o 
   4   1  15       60.46       63.55     14.98 o 
   5   1  15       13.46       24.27      4.37 o 
   6   1  15       13.68       12.85      2.40 o 
   7   1  15        0.24       -6.32      6.57 o 
   8   1  15       38.22       44.93      9.36 o 
   9   1  15       30.53       36.11      4.37 o 
   0   2  15       66.64       80.38      6.24 o 
   1   2  15       27.30       22.39      4.99 o 
   2   2  15       14.72       15.63      1.76 o 
   3   2  15        4.52        3.12      6.18 o 
   4   2  15       51.01       52.83      6.67 o 
   5   2  15       26.34       37.60     10.61 o 
   6   2  15        2.33       -1.25      5.62 o 
   7   2  15       56.01       61.19     14.98 o 
   8   2  15       34.50       43.88     13.73 o 
   9   2  15        3.07       -2.96      8.35 o 
   1   3  15       40.51       47.81      6.86 o 
   2   3  15        8.89        8.74      6.18 o 
   3   3  15       38.28       35.96      8.74 o 
   4   3  15        0.84       -1.58      6.57 o 
   5   3  15       15.21       15.68      4.37 o 
   6   3  15       21.19       16.78      3.74 o 
   7   3  15       18.03       20.51     10.61 o 
   8   3  15        0.73       11.23      7.46 o 
   0   4  15        4.92        7.49      6.18 o 
   1   4  15        0.96        2.50      6.18 o 
   2   4  15        0.18        2.41      6.57 o 
   3   4  15        6.61        8.46      4.99 o 
   4   4  15        0.35       -5.74     16.85 o 
   5   4  15        0.04       -3.12      8.11 o 
   6   4  15        8.80        6.02      7.46 o 
   7   4  15        8.68        3.33      7.80 o 
   8   4  15        0.01       -5.82      7.80 o 
   1   5  15       13.33        9.10      2.50 o 
   2   5  15        0.32        7.57      6.57 o 
   3   5  15        0.03        2.41      8.11 o 
   4   5  15       55.88       56.36     10.61 o 
   5   5  15        0.73       -7.56     11.86 o 
   6   5  15        4.31       16.85      7.06 o 
   7   5  15       17.73       16.61      2.65 o 
   0   6  15        5.95        7.16      6.57 o 
   1   6  15        0.59       -3.16      8.74 o 
   2   6  15        1.19       -3.74      9.98 o 
   3   6  15        3.69        9.36      9.36 o 
   4   6  15       17.40       22.58      3.74 o 
   5   6  15        8.91        6.55      6.86 o 
   1   7  15        2.47        0.62      7.06 o 
   2   7  15       13.53        8.30      7.49 o 
   0   0  16       41.47       47.47      5.62 o 
   1   0  16       15.96        7.32      6.57 o 
   2   0  16      109.27       93.09     17.47 o 
   3   0  16       65.91       57.88      4.37 o 
   4   0  16       79.68       96.05     21.22 o 
   5   0  16       12.57        9.76      7.46 o 
   6   0  16        1.94        0.88      7.46 o 
   7   0  16        1.14        3.33      7.80 o 
   8   0  16       74.84       93.69     21.22 o 
   1   1  16        0.15        5.08      8.11 o 
   2   1  16       35.07       30.51     14.35 o 
   3   1  16        2.44       -4.58      6.57 o 
   4   1  16        0.01       -0.42      6.57 o 
   5   1  16       26.71       29.74      9.36 o 
   6   1  16       21.38       20.94      7.49 o 
   7   1  16       10.12        5.45     10.61 o 
   8   1  16       60.46       72.39      3.74 o 
   0   2  16        1.55        4.99      9.36 o 
   1   2  16        0.67        6.41      6.57 o 
   2   2  16       45.54       42.06      3.12 o 
   3   2  16        0.26        4.99      7.06 o 
   4   2  16        9.40        8.44      7.46 o 
   5   2  16        2.54       10.28      7.46 o 
   6   2  16        9.23        0.00      7.46 o 
   7   2  16        1.36        0.42      9.36 o 
   1   3  16        7.35        6.07      6.57 o 
   2   3  16       25.62       31.43      9.36 o 
   3   3  16        3.36        6.24      9.98 o 
   4   3  16       20.77       13.58      7.46 o 
   5   3  16       14.11       16.31      2.08 o 
   6   3  16       24.57       29.57      6.86 o 
   7   3  16        0.27       -3.33      7.80 o 
   0   4  16        1.59       -1.41      6.86 o 
   1   4  16       30.46       29.66      3.12 o 
   2   4  16       27.46       30.16      3.74 o 
   3   4  16        6.36        6.24      1.76 o 
   4   4  16        7.79        0.95      7.46 o 
   5   4  16        2.00        5.62      7.06 o 
   6   4  16        0.12       -3.12     13.10 o 
   1   5  16        4.38        6.55      6.90 o 
   2   5  16       16.05       12.85      7.46 o 
   3   5  16        5.18        4.99      7.46 o 
   4   5  16        0.71        8.74      7.46 o 
   0   6  16        1.78       -4.37     10.61 o 
   1   6  16       18.14        6.97      8.74 o 
   1   1  17        5.02        1.87      7.06 o 
   2   1  17        6.69       -5.21      7.46 o 
   3   1  17        1.37        6.24      7.06 o 
   4   1  17        0.22        2.73      6.90 o 
   5   1  17        2.28        4.92      7.46 o 
   0   2  17        3.18        4.45     10.61 o 
   1   2  17       11.43        6.90      7.46 o 
   2   2  17        0.53       -6.63      6.90 o 
   3   2  17        0.16       10.53      6.90 o 
   4   2  17        2.44        8.74     10.61 o 
   5   2  17        2.30        3.16      7.46 o 
   1   3  17        8.92        1.32      7.46 o 
   2   3  17       11.41       14.35      7.06 o 
   3   3  17        2.21       -7.94      7.94 o 
   4   3  17        1.46       13.36      7.46 o 
   0   4  17        1.38        9.98      7.06 o 
   1   4  17        1.56       -3.12      7.06 o 
   2   4  17        0.66       -6.90     11.23 o 
   0   0  18       47.03       63.60     10.61 o 
   1   0  18        8.34        5.12      8.35 o 
                                                 
